# Supplementary material for: Low statistical power in biomedical science: a review of three human research domains
Source: R Soc Open Sci. 2017 Feb 1;4(2):160254. doi: 10.1098/rsos.160254 (PMC5367316; doi:10.1098/rsos.160254)
Supplement: Table S2. Characteristics of included studies [file rsos160254supp3.xlsx]

## Sheet: Summary
ADHD
Marker		Meta-analysis
	ES	Year	Author	# stud	Sign	effect size	# patients	# controls	event/Cont	# pat/stu	LnOR	[LnOR]	#cont/stu	Power	Notes about event/control
Colorings (parents)	d	2012	Nigg	20	Y	0.18	794	0		39.7	0.326484	0.326484	0	0.199	difference between dependant means (matched pairs)
DAT imaging	d	2012	Fusar-Poli	9	Y	0.23	169	173		18.7778	0.417174	0.417174	19.2222	0.106
Errors CANTAB test	d	2011	Chamberlain	8	Y	-0.88	352	261		44	-1.59614	1.59614	32.625	0.965
Event related potential (error negativity)	d	2013	Geburek	7	Y	0.5	166	161		23.7143	0.9069	0.9069	23	0.389
Gender effect on CTP test	d	2012	Hasson	8	Y	0.31	1097			137.125	0.562278	0.562278	0	0.95	difference between dependant means (matched pairs)
Go/NoGo commission error (EOC)	d	2012	Metin	29	Y	0.44	1390	2207		47.931	0.798072	0.798072	76.1034	0.658
Go/NoGo reaction time (MRT)	d	2012	Metin	25	Y	0.28	1231	2011		49.24	0.507864	0.507864	80.44	0.344
Preschool intereference control	d	2011	Pauli-Pott	9	Y	0.55	562	952		62.4444	0.99759	0.99759	105.778	0.928
Preschool response inhibition	d	2011	Pauli-Pott	8	Y	0.64	451	685		56.375	1.16083	1.16083	85.625	0.959
Preschool vigilance	d	2011	Pauli-Pott	7	Y	0.54	417	779		59.5714	0.979452	0.979452	111.286	0.918
Preschool working memory	d	2011	Pauli-Pott	10	Y	0.32	569	794		56.9	0.580416	0.580416	79.4	0.447
Regulatory problem bat 2	d	2011	Hemmi	13	Y	0.36	849	1137		65.3077	0.652968	0.652968	87.4615	0.588
REM sleep %	d	2009	Cortese	7	N	0.17	219	148		31.2857	0.308346	0.308346	21.1429	0.09
Right caudate size (child)	d	2012	Frodl	7	Y	-0.56	218	227		31.1429	-1.01573	1.01573	32.4286	0.59
Salivary cortisol	d	2012	Scassellati	8	Y	-0.31	322	350		40.25	-0.562278	0.562278	43.75	0.289
Serum ferritin	d	2012	Cortese b	8	Y	-0.28	321	1814		40.125	-0.507864	0.507864	226.75	0.37
Sleep efficiency (sleep/in bed)	d	2009	Cortese	7	Y	0.25	219	148		31.2857	0.45345	0.45345	21.1429	0.14
Sleep onset latency	d	2009	Cortese	7	N	-0.13	219	148		31.2857	-0.235794	0.235794	21.1429	0.073
Stop Signal Reaction Time	d	2010	Lipszyc	69	Y	0.62	3691	2732		53.4928	1.12456	1.12456	39.5942	0.834
Strategy score CANTAB	d	2011	Chamberlain	11	Y	-0.51	650	453		59.0909	-0.925038	0.925038	41.1818	0.7
Theta/beta ratio 6-18 years	d	2013	Arns	8	Y	0.75	1242	505		155.25	1.36035	1.36035	63.125	0.999
Time off-task in classroom	d	2008	Kofler	23	Y	0.73	1176	1176		51.1304	1.32407	1.32407	51.1304	0.954
Urinary HVA	d	2012	Scassellati	9	N	-0.11	141	106		15.6667	-0.199518	0.199518	11.7778	0.059
Urinary MHPG	d	2012	Scassalati	15	Y	-0.41	298	236		19.8667	-0.743658	0.743658	15.7333	0.221
Urinary NE	d	2012	Scassellati	7	Y	0.41	157	91		22.4286	0.743658	0.743658	13	0.206
Working memory, phonological	d	2012	Kasper	34	Y	0.69	988	1086		29.0588	1.25152	1.25152	31.9412	0.754
Working memory, visuospacial	d	2012	Kasper	29	Y	0.74	830	1040		28.6207	1.34221	1.34221	35.8621	0.831
5-HTR1B gene rs6296 allelic	OR	2009	Forero	10	N	1.07	3028	2952	0.314	302.8	0.0676586	0.0676586	295.2	0.062	Calculated from the data available for the polymorphism in Forero sup 2
5-HTTLPR (SLC6A4) S/L allelic	OR	2009	Forero	17	Y	1.17	3650	4585	0.477	214.706	0.157004	0.157004	269.706	0.126	Calculated from the data available for the polymorphism in Forero sup 2
ADRA2A MspI rs1800544 allelic	OR	2009	Gizer	11	N	1	2274	2240	0.456	206.727	0	0	203.636	0.047	PubMed
BDNF val/66/met rs6265 allelic	OR	2009	Forero	14	N	1.05	3805	3658	0.18	271.786	0.0487902	0.0487902	261.286	0.049	MAF from Forrero-2009
COMT val/met rs4680 allelic	OR	2009	Gizer	16	N	0.99	3242	3109	0.369	202.625	-0.0100503	0.0100503	194.312	0.045	PubMed
DAT 10-R 3’UTR VNTR allelic	OR	2009	Gizer	34	Y	1.1	4832	4818	0.714	142.118	0.0953102	0.0953102	141.706	0.049	MAF see Yang 2007
DRD2-TaqI rs1800497 allelic	OR	2012	Wu	9	Y	1.65	1893	1845	0.258	210.333	0.500775	0.500775	205	0.633	From Pan-2015
DRD4 gene 7R carrier	OR	2010	Smith	28	Y	1.33	3034	4210	0.179	108.357	0.285179	0.285179	150.357	0.135	Calculated from Smith-2010 table 1A
DRD4 promoter insertion/dletion	OR	2012	Wu	9	N	1.09	1825	1824	0.752	202.778	0.0861777	0.0861777	202.667	0.052	risk allele frequency = 0,752 see Kustanovich-2004
DRD5 148-bp carrier	OR	2012	Wu	12	Y	1.26	2282	2248	0.431	190.167	0.231112	0.231112	187.333	0.187	MAF: see Lowe-2004
SLC64A VNTR (5-HTT STin2 10/12) allelic	OR	2009	Forero	10	N	1.01	2533	2561	0.339	253.3	0.00995033	0.00995033	256.1	0.045	Calculated from the data available for the polymorphism in Forero sup 2
SNAP25 rs3746544 allelic	OR	2009	Forero	7	Y	1.15	1435	1099	0.41	205	0.139762	0.139762	157	0.087	From Forero-2009
Autism
Marker		Meta-analysis
	ES	Year	Author	# stud	Sign	effect size	# patients	# controls	event/Cont	# pat/stu	LnOR	[LnOR]	#cont/stu	Power	Notes about event/control
Corpus callosum	d	2009	Frazier	10	Y	0.48	253	250		25.3	0.870624	0.870624	25	0.383
Homocysteine plasma/serum	d	2012	Frustaci	7	N	0.05	239	218		34.1429	0.09069	0.09069	31.1429	0.054
Methionine plasma/serum	d	2012	Frustaci	8	Y	0.48	345	324		43.125	0.870624	0.870624	40.5	0.579
Minor Physical Anormalities	d	2010	Ozgen	7	Y	0.84	330	382		47.1429	1.52359	1.52359	54.5714	0.987
Motor coordination	d	2010	Fournier	51	Y	1.2	957	1067		18.7647	2.17656	2.17656	20.9216	0.958
NAA frontal adults	d	2011	Aoki	7	N	0.12	90	113		12.8571	0.217656	0.217656	16.1429	0.061
NAA frontal children	d	2012	Aoki	8	Y	-0.35	764	531		95.5	-0.63483	0.63483	66.375	0.585
NAA global grey matter adults	d	2012	Ipser	7	N	-0.01	100	102		14.2857	-0.018138	0.018138	14.5714	0.05
NAA global grey matter children	d	2012	Ipser	9	N	-0.28	237	179		26.3333	-0.507864	0.507864	19.8889	0.151
Sensory symptoms	d	2009	Ben-Sasson	15	Y	1.5	1190	2184		79.3333	2.7207	2.7207	145.6	1
Superoxide dismutase erythrocytes	d	2012	Frustaci	8	N	0.2	231	205		28.875	0.36276	0.36276	25.625	0.112
Total Brain Volume (adults)	d	2008	Stanfield	8	Y	0.27	150	191		18.75	0.489726	0.489726	23.875	0.138
Total Brain Volume (children)	d	2008	Stanfield	9	Y	0.41	160	168		17.7778	0.743658	0.743658	18.6667	0.228
Vermal lobules I-V (adult)	d	2008	Stanfield	7	N	0.07	131	149		18.7143	0.126966	0.126966	21.2857	0.055
Vermal lobules VI-VII (adult)	d	2008	Stanfield	8	N	0.12	130	187		16.25	0.217656	0.217656	23.375	0.065
Vermal lobules VI-VII (children)	d	2008	Stanfield	8	Y	-0.43	183	132		22.875	-0.779934	0.779934	16.5	0.251
5HTTLPR S/L family-based trios	OR	2008	Huang	13	N	1.03	1031	2062	0.464	79.3077	0.0295588	0.0295588	158.615	0.039	Calculated from Clarke-2010 (MDD)
HOXA1 A218G rs1091154 allelic	OR	2011	Song	14	N	0.98	1076	1214	0.81	76.8571	-0.0202027	0.0202027	86.7143	0.04	event/control = 0,810 see Song-2011 table 2
HOXB1 nINS/INS insertion	OR	2011	Song	8	N	1.14	683	754	0.814	85.375	0.131028	0.131028	94.25	0.05	event/control = 0,814 see Song-2011 table 3
Neonatal Jaundice	OR	2011	Amin	13	Y	1.43	2872	55960	0.067	220.923	0.357674	0.357674	4304.62	0.307	Prevalence of jaunice in HC claculated from Jangaard: 3062/45808
STin2 VNTR 12/other TDT	OR	2008	Huang	8	N	1.13	809	1618	0.49	101.125	0.122218	0.122218	202.25	0.064	Calculated from Huang-2008 table 3
Maternal age ≥40 or ≥ 35 / 25-29	RR	2012	Sandin	10	Y	1.52	8619	3110859	0.102	861.9	0.41871	0.41871	311086	0.978	From Sandin-2012 : (mothers ≥ 40 or 35) / ((mother ≥ 40 or 35) + (mothers 25-129))
Paternal age 30-39 / ≤29	RR	2011	Hultman	12	Y	1.22	21837	7878465	0.488	1819.75	0.198851	0.198851	656539	0.988	Calculated Hultman-2011
Paternal age 40-49 / ≤29	RR	2011	Hultman	12	Y	1.78	12405	4764773	0.153	1033.75	0.576613	0.576613	397064	1	Calculated Hultman-2011
Paternal age 50 and older / ≤29	RR	2011	Hultman	7	Y	2.46	8410	3689744	0.0155	1201.43	0.900161	0.900161	527106	0.996	Calculated Hultman-2011
Major Depressive Disorder
Marker		Meta-analysis
	ES	Year	Author	# stud	Sign	effect size	# patients	# controls	event/Cont	# pat/stu	LnOR	[LnOR]	#cont/stu	Power	Notes about event/control
amygdala acti x 5-HTTLPR	d	2008	Munafo	14	Y	0.54	339	160		24.2143	0.979452	0.979452	11.4286	0.302
Amygdala left volume	d	2012	Arnone	18	N	0.09	489	484		27.1667	0.163242	0.163242	26.8889	0.062
autobiographic memory latency	d	2013	Liu	8	Y	0.4	286	284		35.75	0.72552	0.72552	35.5	0.388
BDNF serum level	d	2010	Bocchio	15	Y	-0.98	489	453		32.6	-1.77752	1.77752	30.2	0.969
Caudate volume	d	2012	Bora	12	N	-0.39	605	380		50.4167	-0.707382	0.707382	31.6667	0.398
CSF volume	d	2012	Arnone	7	N	0.25	209	195		29.8571	0.45345	0.45345	27.8571	0.155
Dexa Suppres Test ado 16h	d	2009	Lopez-Duran	17	Y	0.57	385	524		22.6471	1.03387	1.03387	30.8235	0.529
Emotional reactivity to negative stimuli	d	2008	Bylsma	19	Y	-0.25	465	452		24.4737	-0.45345	0.45345	23.7895	0.136
Emotional reactivity to positive stimuli	d	2008	Bylsma	14	Y	-0.53	375	305		26.7857	-0.961314	0.961314	21.7857	0.439
Facial exp of emotion discrimination	d	2010	Demenescu	8	Y	-0.58	169	189		21.125	-1.052	1.052	23.625	0.475
Frontal cortex	d	2012	Bora	11	Y	-0.27	377	304		34.2727	-0.489726	0.489726	27.6364	0.18
GLx (GLU + glutamine) whole	d	2012	Luykx	13	N	-0.36	224	237		17.2308	-0.652968	0.652968	18.2308	0.178
Hippocampus volume (L+R)	d	2012	Arnone	37	Y	-0.26	1512	1340		40.8649	-0.471588	0.471588	36.2162	0.202
Hippocampus volume, MDD first episode	d	2011	Cole	7	Y	-0.47	171	282		24.4286	-0.852486	0.852486	40.2857	0.433
IL-6 blood diagnozed MDD case/control	d	2012	Liu	18	Y	0.68	508	405		28.2222	1.23338	1.23338	22.5	0.648
Interleukin-10	d	2012	Hiles	19	N	-0.31	685	1152		36.0526	-0.562278	0.562278	60.6316	0.309
Interleukin-1ß	d	2012	Liu	10	N	-0.52	290	290		29	-0.943176	0.943176	29	0.494
lateral ventricle (total)	d	2011	Kempton	16	Y	0.41	371	539		23.1875	0.743658	0.743658	33.6875	0.32
orbitofrontal cortex	d	2012	Bora	12	Y	-0.37	598	453		49.8333	-0.671106	0.671106	37.75	0.397
overgeneral autobiographic memory	d	2013	Liu	12	Y	1.11	412	379		34.3333	2.01332	2.01332	31.5833	0.993
Paternal D, 1st-2nd trim gestation	d	2010	Paulson	9	Y	0.11	959	14620		106.556	0.199518	0.199518	1624.44	0.196
Paternal D, 3rd trim gestation	d	2010	Paulson	9	Y	0.12	165	1463		18.3333	0.217656	0.217656	162.556	0.077
Paternal D, postpartum birth-3 m	d	2010	Paulson	19	Y	0.08	272	3021		14.3158	0.145104	0.145104	159	0.06
Phoenic verbal fluency	d	2012	Wagner	10	Y	0.72	247	314		24.7	1.30594	1.30594	31.4	0.749
Pituitary volume	d	2012	Arnone	8	Y	0.49	197	265		24.625	0.888762	0.888762	33.125	0.443
Putamen volume	d	2012	Bora	10	Y	-0.42	500	331		50	-0.761796	0.761796	33.1	0.442
salivary cortisol	d	2010	Knorr	20	Y	0.15	1276	1032		63.8	0.27207	0.27207	51.6	0.125
Semantic verbal fluency	d	2012	Wagner	9	Y	0.92	238	296		26.4444	1.6687	1.6687	32.8889	0.932
SGPFC left volume	d	2012	Arnone	7	N	-0.37	220	209		31.4286	-0.671106	0.671106	29.8571	0.295
soluble interleukin-2 receptor (plasma)	d	2012	Liu	8	Y	0.55	335	218		41.875	0.99759	0.99759	27.25	0.594
specific autobiographic memory	d	2013	Liu	16	Y	-1.05	600	448		37.5	-1.90449	1.90449	28	0.986
Stressful Events MMDD 1st onset/relapse	d	2008	Stroud	13	Y	0.11	1589	0		122.231	0.199518	0.199518	0	0.226	difference between dependant means (matched pairs)
Stroop interference test	d	2012	Wagner	7	Y	1.18	201	275		28.7143	2.14028	2.14028	39.2857	0.997
thalamus (total)	d	2011	Kempton	7	Y	0.33	245	205		35	0.598554	0.598554	29.2857	0.253
Tumor necrosis factor	d	2012	Liu	15	Y	0.56	511	444		34.0667	1.01573	1.01573	29.6	0.595
5-HTTLPR S/L risk frequency	OR	2010	Clarke	46	Y	1.08	7814	16107	0.484	169.87	0.076961	0.076961	350.152	0.069	From Clarke-2010 Table 1
5-HTTLPR S/L risk x stress	OR	2009	Rish	14	N	1.01	1769	12481	0.484	126.357	0.00995033	0.00995033	891.5	0.046	From Clarke-2010 Table 1
Angiotens-conv gene DD/II	OR	2012	Wu	15	Y	1.28	2479	7744	0.492	165.267	0.24686	0.24686	516.267	0.277	Calculated from Wu-2012 table 3
Anxious parents as MDD risk	OR	2009	Micco	12	Y	2.67	148	1287	0.527	12.3333	0.982078	0.982078	107.25	0.232	Events in HC given by Micco-2009, Table 3
APOE e2/e3	OR	2008	Lopez-Leon	7	Y	0.51	827	1616	0.092	118.143	-0.673345	0.673345	230.857	0.243	From Fan-2006
BDNF Val 66 Met rs6265 allelic	OR	2013	Gyekis	23	N	0.96	4173	12747	0.201	181.435	-0.040822	0.040822	554.217	0.047	PubMed
Chronic disease predicting MDD	OR	2010	Chang-Quan	8	Y	1.53	1056	9919	0.582	132	0.425268	0.425268	1239.88	0.578	From Chang-Quan-2010
Education level (less) cross-sectionnal	OR	2010	Chang-Quan b	24	Y	1.58	8322	32335	0.563	346.75	0.457425	0.457425	1347.29	0.954	Low educated in HC from Chang-Quan-2010b 18210/32335
Education level (less) longitudinal study	OR	2010	Chang-Quan b	12	Y	1.49	1172	9159	0.366	97.6667	0.398776	0.398776	763.25	0.441	Low educated in HC from Chang-Quan-2010b 3352/9159
homocysteine : high plasma level	OR	2008	Ameida	7	Y	1.7	1168	10955	0.149	166.857	0.530628	0.530628	1565	0.791	calculated from Almeida-2008
HTR1A rs6295 MDD allelic	OR	2013	Kishi	14	Y	0.87	3199	4380	0.423	228.5	-0.139262	0.139262	312.857	0.11	Calculated from Kishi-2013 (MDD+HC)
Low birth weight	OR	2013	Wojcik	18	N	1.15	10555	48887	0.057	586.389	0.139762	0.139762	2715.94	0.114	From Wojcik-2013
MRI hyperintensitises (any)	OR	2011	Kempton	10	N	1.6	491	532	0.244	49.1	0.470004	0.470004	53.2	0.167	From Kempton-2011
MRI hyperintensitises deep WM	OR	2011	Kempton	14	N	1.09	765	957	0.333	54.6429	0.0861777	0.0861777	68.3571	0.044	From Kempton-2011
MRI hyperintensitises periventricular	OR	2011	Kempton	11	N	1.16	419	498	0.319	38.0909	0.14842	0.14842	45.2727	0.049	From Kempton-2011
MRI hyperintensitises subcortical GM	OR	2011	Kempton	8	Y	1.75	503	343	0.361	62.875	0.559616	0.559616	42.875	0.269	From Kempton-2011
MTHFR C677T T/C asian allelic	OR	2013	Wu	13	Y	1.36	1120	2014	0.408	86.1538	0.307485	0.307485	154.923	0.187	MAF calculated from Wu-2013
MTHFR C677T T/C white allelic	OR	2013	Wu	13	N	1.06	3872	15068	0.317	297.846	0.0582689	0.0582689	1159.08	0.066	MAF calculated from Wu-2013
Schizophrenia
Marker		Meta-analysis
	ES	Year	Author	# stud	Sign	effect size	# patients	# controls	event/Cont	# pat/stu	LnOR	[LnOR]	#cont/stu	Power	Notes about event/control
Age at onset family history	d	2010	Esterberg	15	Y	-0.17	6969	0		464.6	-0.308346	0.308346	0	0.955	Means: difference between two dependant means (matched pairs)
Amygdala	d	2013	Haijma	40	Y	-0.309	1019	1186		25.475	-0.560464	0.560464	29.65	0.202
Anterior cingulate gyrus	d	2013	Haijma	29	Y	-0.337	946	973		32.6207	-0.611251	0.611251	33.5517	0.274
Anterior insula volume	d	2012	Sheperd	9	Y	-0.64	291	314		32.3333	-1.16083	1.16083	34.8889	0.732
Arachidonic acid	d	2013	Hoen	22	Y	1.52	580	580		26.3636	2.75698	2.75698	26.3636	0.999
ATD angle	d	2012	Golembo-Smith	10	N	-0.1	819	687		81.9	-0.18138	0.18138	68.7	0.093
Attention (reaction time)	d	2012	Fioravanti	76	Y	0.99	2852	2481		37.5263	1.79566	1.79566	32.6447	0.983
Attention EOS	d	2011	Nieto	11	Y	-1.01	373	385		33.9091	-1.83194	1.83194	35	0.985
BDNF level	d	2011	Green	17	Y	-0.59	1114	970		65.5294	-1.07014	1.07014	57.0588	0.899
CAT activity	d	2010	Zhang b	8	N	0.44	338	256		42.25	0.798072	0.798072	32	0.456
Caudate nucleus	d	2013	Haijma	35	N	-0.035	1101	1154		31.4571	-0.063483	0.063483	32.9714	0.052
Cerebellum	d	2013	Haijma	20	Y	-0.153	726	676		36.3	-0.277511	0.277511	33.8	0.097
Ch ACC	d	2012	Kraguljac	10	N	0.05	219	183		21.9	0.09069	0.09069	18.3	0.053
Ch hippocampus	d	2012	Kraguljac	7	N	-0.19	150	189		21.4286	-0.344622	0.344622	27	0.098
Ch thalamus	d	2012	Kraguljac	8	N	-0.13	171	138		21.375	-0.235794	0.235794	17.25	0.067
Cortical gray matter	d	2013	Haijma	15	Y	-0.434	495	492		33	-0.787189	0.787189	32.8	0.412
Cr ACC	d	2012	Kraguljac	10	N	-0.15	219	183		21.9	-0.27207	0.27207	18.3	0.074
Cr Hippocampus	d	2012	Kraguljac	7	N	-0.12	150	189		21.4286	-0.217656	0.217656	27	0.068
Cr thalamus	d	2012	Kraguljac	8	N	-0.03	171	138		21.375	-0.054414	0.054414	17.25	0.051
DAT density	d	2013	Fusar-Poli	13	N	0.24	202	147		15.5385	0.435312	0.435312	11.3077	0.091
Digit span	d	2012	Fioravanti	31	Y	-0.67	1209	883		39	-1.21525	1.21525	28.4839	0.76
Digit span backwards	d	2009	Forbes	30	Y	-0.86	1184	1127		39.4667	-1.55987	1.55987	37.5667	0.961
Docosahexanoic acid (DHA)	d	2013	Hoen	21	Y	0.67	560	560		26.6667	1.21525	1.21525	26.6667	0.676
Docosapentaenoic acid (DPA)	d	2013	Hoen	16	Y	1.14	437	421		27.3125	2.06773	2.06773	26.3125	0.983
Dopamin receptor availability	d	2012	Howes	22	Y	0.26	337	324		15.3182	0.471588	0.471588	14.7273	0.106
dopamine synthesis capacity	d	2013	Fusar Poli b	11	Y	0.86	113	131		10.2727	1.55987	1.55987	11.9091	0.481
Effect of FH on –ve symtoms	d	2010	Esterberg	12	Y	0.23	1172	0		97.6667	0.417174	0.417174	0	0.616	Means: difference between two dependant means (matched pairs)
Effect of FH on +ve symptom	d	2010	Esterberg	11	N	0.11	1073	0		97.5455	0.199518	0.199518	0	0.19	Means: difference between two dependant means (matched pairs)
Emotion perception	d	2013	Savla	62	Y	0.89	1935	1715		31.2097	1.61428	1.61428	27.6613	0.919
Emotion processing	d	2013	Savla	12	Y	0.88	574	638		47.8333	1.59614	1.59614	53.1667	0.992
Executive control EOS	d	2011	Nieto	11	Y	-0.95	373	385		33.9091	-1.72311	1.72311	35	0.973
Executive function (Flexibility)	d	2012	Fioravanti	67	Y	-1.1	2867	2390		42.791	-1.99518	1.99518	35.6716	0.998
Facial emotion discrimination	d	2010	Chan	16	Y	-0.81	543	485		33.9375	-1.46918	1.46918	30.3125	0.89
Facial emotion identification	d	2010	Chan	21	Y	-1.03	773	579		36.8095	-1.86821	1.86821	27.5714	0.982
Facial emotion perception	d	2010	Chan	28	Y	-0.85	1007	813		35.9643	-1.54173	1.54173	29.0357	0.919
False belief picture seq	d	2009	Bora b	11	Y	1.08	395	327		35.9091	1.9589	1.9589	29.7273	0.99
False belief stories	d	2009	Bora b	11	Y	1.06	475	363		43.1818	1.92263	1.92263	33	0.995
Frontal Lobe GM	d	2013	Haijma	17	Y	-0.49	613	675		36.0588	-0.888762	0.888762	39.7059	0.558
Frontal lobe WM	d	2013	Haijma	15	N	-0.13	506	546		33.7333	-0.235794	0.235794	36.4	0.083
Fusiform gyrus	d	2013	Haijma	10	Y	-0.522	337	353		33.7	-0.946804	0.946804	35.3	0.57
General Cognitiv ability EOS	d	2011	Nieto	9	Y	-1.15	324	343		36	-2.08587	2.08587	38.1111	0.998
Genu of corpus callosum	d	2011	Patel	8	N	0.22	202	213		25.25	0.399036	0.399036	26.625	0.122
Globus Palidus	d	2013	Haijma	15	Y	0.26	510	634		34	0.471588	0.471588	42.2667	0.199
Glutamate frontal region	d	2013	Marsman	9	Y	-0.39	166	171		18.4444	-0.707382	0.707382	19	0.211
Glutamax	d	2013	Marsman	8	N	0.12	186	144		23.25	0.217656	0.217656	18	0.066
Glutamine	d	2013	Marsman	8	Y	0.4	140	135		17.5	0.72552	0.72552	16.875	0.205
GP activity	d	2010	Zhang b	12	N	-0.09	544	380		45.3333	-0.163242	0.163242	31.6667	0.067
Heschl's gyrus	d	2013	Haijma	12	Y	-0.294	301	336		25.0833	-0.533257	0.533257	28	0.182
Hippocampus	d	2013	Haijma	87	Y	-0.52	2487	2654		28.5862	-0.943176	0.943176	30.5057	0.501
In vivo IL1RA level	d	2008	Potvin c	7	Y	0.52	225	206		32.1429	0.943176	0.943176	29.4286	0.514
In vivo IL6 level	d	2008	Potvin c	19	Y	0.46	690	529		36.3158	0.834348	0.834348	27.8421	0.435
Incompatibility slowing (ref compatible condition)	d	2013	Westerhausen	21	N	0.04	1029	848		49	0.072552	0.072552	40.381	0.054
Incompatibility slowing (ref neutral condition)	d	2013	Westerhausen	8	N	-0.03	578	428		72.25	-0.054414	0.054414	53.5	0.053
Inferior frontal gyrus	d	2013	Haijma	10	Y	-0.408	342	315		34.2	-0.74003	0.74003	31.5	0.366
IQ and global SCH	d	2012	Fioravanti	102	Y	-0.96	4760	3656		46.6667	-1.74125	1.74125	35.8431	0.99
IQ at <16y with subsequent	d	2012	Dickson	13	Y	0.51	683	27277		52.5385	0.925038	0.925038	2098.23	0.955
Language (Verbal tasks)	d	2012	Fioravanti	70	Y	-0.99	3962	2434		56.6	-1.79566	1.79566	34.7714	0.995
Lateral ventricules	d	2013	Haijma	46	Y	0.455	1595	1558		34.6739	0.825279	0.825279	33.8696	0.461
Lateral ventricules change	d	2011	Olabi	10	Y	0.53	363	354		36.3	0.961314	0.961314	35.4	0.595
Left lateral ventricules FES	d	2012	De Peri	12	Y	0.49	396	429		33	0.888762	0.888762	35.75	0.518
Letter number span	d	2009	Forbes	12	Y	-1.36	533	520		44.4167	-2.46677	2.46677	43.3333	0.999
Linoleic acid	d	2013	Hoen	18	Y	0.73	489	464		27.1667	1.32407	1.32407	25.7778	0.741
Long term memory	d	2012	Fioravanti	45	Y	-1.14	2801	2244		62.2444	-2.06773	2.06773	49.8667	0.999
Memory efficiency	d	2012	Fioravanti	47	Y	-1.22	2066	1366		43.9574	-2.21284	2.21284	29.0638	0.999
Middle frontal gyrus	d	2013	Haijma	11	Y	-0.324	352	325		32	-0.587671	0.587671	29.5455	0.237
Minor physical anormalities	d	2011	Xu	14	Y	0.95	1207	1007		86.2143	1.72311	1.72311	71.9286	0.999
N400 Effect	d	2011	Wang	21	Y	-0.64	375	365		17.8571	-1.16083	1.16083	17.381	0.451
NAA ACC	d	2012	Kraguljac	10	N	-0.22	234	197		23.4	-0.399036	0.399036	19.7	0.108
NAA frontal region	d	2013	Marsman	19	Y	-0.32	401	378		21.1053	-0.580416	0.580416	19.8947	0.17
NAA hippocampus	d	2012	Kraguljac	7	N	-0.82	150	189		21.4286	-1.48732	1.48732	27	0.787
NAA thalamus	d	2012	Kraguljac	8	Y	-0.62	171	138		21.375	-1.12456	1.12456	17.25	0.456
Neurological soft sign Sch/cont	d	2011	Neelam	8	Y	1.83	558	524		69.75	3.31925	3.31925	65.5	1
NO level	d	2010	Zhang b	11	Y	1.38	518	391		47.0909	2.50304	2.50304	35.5455	0.999
Non-threatening facial expression	d	2011	Huang	12	Y	-0.51	389	327		32.4167	-0.925038	0.925038	27.25	0.484
Nucleus acubens	d	2013	Haijma	13	Y	-0.289	426	478		32.7692	-0.524188	0.524188	36.7692	0.221
Occipital lobe GM	d	2013	Haijma	9	Y	-0.221	339	361		37.6667	-0.40085	0.40085	40.1111	0.161
Olfaction identification	d	2012	Cohen	39	Y	-0.99	1342	1256		34.4103	-1.79566	1.79566	32.2051	0.977
Olfactory acuity	d	2012	Cohen	14	Y	-0.45	391	387		27.9286	-0.81621	0.81621	27.6429	0.38
Orbitofrontal cortex	d	2013	Haijma	19	Y	-0.212	550	591		28.9474	-0.384526	0.384526	31.1053	0.127
P200 amplitude for standard stimuli electrode vertex	d	2012	Ferreira-Santos	15	Y	-0.36	530	771		35.3333	-0.652968	0.652968	51.4	0.367
P200 amplitude for target stimuli vertex	d	2012	Ferreira-Santos	9	Y	0.48	329	376		36.5556	0.870624	0.870624	41.7778	0.556
P200 latency for standard stimuli electrode vertex	d	2012	Ferreira-Santos	13	Y	-0.32	412	589		31.6923	-0.580416	0.580416	45.3077	0.277
P200 Latency for target electrode vertex	d	2012	Ferreira-Santos	7	Y	0.42	254	314		36.2857	0.761796	0.761796	44.8571	0.458
Pain perception	d	2008	Potvin b	12	Y	0.44	249	334		20.75	0.798072	0.798072	27.8333	0.321
Parahippocampal gyrus	d	2013	Haijma	20	Y	-0.24	561	568		28.05	-0.435312	0.435312	28.4	0.143
Parietal lobe GM	d	2013	Haijma	9	Y	-0.313	354	404		39.3333	-0.567719	0.567719	44.8889	0.293
Planum temporale	d	2013	Haijma	14	Y	-0.417	444	405		31.7143	-0.756355	0.756355	28.9286	0.36
Posterior cingulate gyrus	d	2013	Haijma	10	Y	-0.324	311	324		31.1	-0.587671	0.587671	32.4	0.244
Prefrontal GM	d	2013	Haijma	16	Y	-0.409	659	604		41.1875	-0.741844	0.741844	37.75	0.434
Prefrontal WM	d	2013	Haijma	12	Y	-0.288	511	454		42.5833	-0.522374	0.522374	37.8333	0.248
Premorbid IQ	d	2012	Fioravanti	48	Y	-0.57	2049	1519		42.6875	-1.03387	1.03387	31.6458	0.673
Processing speed EOS	d	2011	Nieto	8	Y	-1.27	313	311		39.125	-2.30353	2.30353	38.875	0.999
Putamen	d	2013	Haijma	28	N	0.098	950	1006		33.9286	0.177752	0.177752	35.9286	0.069
Right lateral ventricules FES	d	2012	De Peri	12	Y	0.4	396	429		33	0.72552	0.72552	35.75	0.373
S100B levels in serum	d	2009	Schroeter	12	Y	0.88	366	358		30.5	1.59614	1.59614	29.8333	0.918
Self-recognition accuracy	d	2012	Waters	23	Y	-0.73	789	581		34.3043	-1.32407	1.32407	25.2609	0.777
Semantic memory : categorisation	d	2009	Doughty	20	N	-0.49	251	259		12.55	-0.888762	0.888762	12.95	0.224
Semantic memory : naming	d	2009	Doughty	21	Y	-1.45	506	590		24.0952	-2.63001	2.63001	28.0952	0.999
Semantic memory : priming	d	2009	Doughty	81	N	-0.03	1136	1193		14.0247	-0.054414	0.054414	14.7284	0.05
Semantic memory : verbal fluency	d	2009	Doughty	43	Y	-1.34	1408	1402		32.7442	-2.43049	2.43049	32.6047	0.999
Serial reaction t (learning)	d	2008	Siegert	9	Y	0.51	205	159		22.7778	0.925038	0.925038	17.6667	0.352
Short term memory	d	2012	Fioravanti	56	Y	-1.05	3032	2373		54.1429	-1.90449	1.90449	42.375	0.999
Social knowledge	d	2013	Savla	7	Y	0.54	298	263		42.5714	0.979452	0.979452	37.5714	0.668
Social perception	d	2013	Savla	13	Y	1.04	503	450		38.6923	1.88635	1.88635	34.6154	0.993
Spatial span Forward	d	2009	Forbes	19	Y	-0.94	898	645		47.2632	-1.70497	1.70497	33.9474	0.985
Splenium of corpus callosum	d	2011	Patel	8	Y	0.53	202	213		25.25	0.961314	0.961314	26.625	0.465
Stroop IE incr, response computerized version	d	2011	Westerhausen	20	Y	0.19	516	488		25.8	0.344622	0.344622	24.4	0.101
Stroop IE increased response time card version	d	2011	Westerhausen	18	Y	0.6	629	593		34.9444	1.08828	1.08828	32.9444	0.683
Stroop interference effect increased response errors	d	2011	Westerhausen	12	Y	0.62	424	343		35.3333	1.12456	1.12456	28.5833	0.681
Superior frontal gyrus	d	2013	Haijma	12	Y	-0.292	422	452		35.1667	-0.52963	0.52963	37.6667	0.233
Superior temporal gyrus GM	d	2013	Haijma	16	Y	-0.577	580	601		36.25	-1.04656	1.04656	37.5625	0.687
Superior temporal gyrus total	d	2013	Haijma	14	N	-0.269	394	406		28.1429	-0.487912	0.487912	29	0.169
Superoxyde dismutase activity	d	2010	Zhang b	14	N	-0.13	683	450		48.7857	-0.235794	0.235794	32.1429	0.087
Temporal GM	d	2013	Haijma	19	Y	-0.433	717	716		37.7368	-0.785375	0.785375	37.6842	0.461
Temporal lobe	d	2013	Haijma	25	Y	-0.216	642	586		25.68	-0.391781	0.391781	23.44	0.114
Temporal lobe WM	d	2013	Haijma	14	N	-0.042	489	519		34.9286	-0.0761796	0.0761796	37.0714	0.053
Thalamus	d	2013	Haijma	35	Y	-0.312	1168	1351		33.3714	-0.565906	0.565906	38.6	0.255
Theory of mind (eyes and hinting)	d	2013	Savla	50	Y	0.96	1760	1536		35.2	1.74125	1.74125	30.72	0.969
Third ventricule	d	2013	Haijma	25	Y	0.599	820	773		32.8	1.08647	1.08647	30.92	0.655
Threatening facial expression	d	2011	Huang	11	Y	-0.74	382	317		34.7273	-1.34221	1.34221	28.8182	0.827
Total A-B ridge count	d	2012	Golembo-Smith	18	Y	-0.31	1699	1736		94.3889	-0.562278	0.562278	96.4444	0.566
Total Brain volume	d	2013	Haijma	119	Y	-0.302	3547	3894		29.8067	-0.547768	0.547768	32.7227	0.218
Total CSF	d	2013	Haijma	34	Y	0.355	1142	1184		33.5882	0.643899	0.643899	34.8235	0.306
Total finger ridge count	d	2012	Golembo-Smith	18	Y	-0.2	1626	1690		90.3333	-0.36276	0.36276	93.8889	0.271
Total grey matter	d	2013	Haijma	63	Y	-0.493	2010	2316		31.9048	-0.894203	0.894203	36.7619	0.521
Total Insula volume	d	2012	Sheperd	17	Y	-0.45	535	504		31.4706	-0.81621	0.81621	29.6471	0.408
Total nitrite (plasma/serum)	d	2012	Maia de Oliveira	10	N	0.28	505	339		50.5	0.507864	0.507864	33.9	0.239
Total white matter	d	2013	Haijma	61	Y	-0.175	2007	2163		32.9016	-0.317415	0.317415	35.459	0.109
TRBARS level	d	2010	Zhang b	16	Y	0.79	701	428		43.8125	1.4329	1.4329	26.75	0.89
Verbal fluency EOS	d	2011	Nieto	8	Y	-0.95	318	310		39.75	-1.72311	1.72311	38.75	0.986
Verbal learning/memor EOS	d	2011	Nieto	9	Y	-0.86	312	315		34.6667	-1.55987	1.55987	35	0.944
Visiospatial skills EOS	d	2011	Nieto	7	Y	-0.96	271	269		38.7143	-1.74125	1.74125	38.4286	0.986
Vol gray matter FES	d	2012	De Peri	12	Y	-0.36	412	438		34.3333	-0.652968	0.652968	36.5	0.321
Vol R-hippocampus chronic	d	2012	Adriano	22	Y	-0.65	739	896		33.5909	-1.17897	1.17897	40.7273	0.79
Vol R-hippocampus FES	d	2012	Adriano	13	Y	-0.56	388	562		29.8462	-1.01573	1.01573	43.2308	0.641
Whole brain volume change	d	2011	Olabi	14	Y	-0.4	538	454		38.4286	-0.72552	0.72552	32.4286	0.376
absent adhesio interthalamica MRI	OR	2011	Trzesniak	11	Y	1.98	797	718	0.114	72.4545	0.683097	0.683097	65.2727	0.234	Calculated from Trzesniak-2011 Table 2 and Table 3
AKT1 (rs2498799) rs1130233 A/T alle	OR	2008	Shi b	7	N	0.97	2291	2403	0.297	327.286	-0.0304592	0.0304592	343.286	0.049	From Shi-2008b
AKT1 rs1130214 G/T allelic	OR	2010	Lee	7	N	0.98	4491	4782	0.237	641.571	-0.0202027	0.0202027	683.143	0.048	Calculated from Lee-2010
AKT1 rs2494732 allelic	OR	2010	Lee	7	N	1.06	2708	2858	0.361	386.857	0.0582689	0.0582689	408.286	0.064	Calculated from Lee-2010
AKT1 rs3730358 allelic	OR	2010	Lee	7	N	1.02	4526	4791	0.128	646.571	0.0198026	0.0198026	684.429	0.047	Calculated from Lee-2010
APOE E2/3/4 E4 vs E3	OR	2008	Allen	24	N	1.09	2931	5065	0.092	122.125	0.0861777	0.0861777	211.042	0.046	From Martorell-2001 table 1
BDNF C270T T/C allelic	OR	2009	Kawashima	10	Y	1.22	2887	3336	0.036	288.7	0.198851	0.198851	333.6	0.066	From Kawashima -2009 table 4
BDNF Val66Met rs6265 allelic	OR	2009	Kawashima	22	N	0.97	6568	8824	0.331	298.545	-0.0304592	0.0304592	401.091	0.049	From Kawashima-2009 table 3
BDV infection	OR	2012	Arias	23	Y	2.03	2266	2372	0.046	98.5217	0.708036	0.708036	103.13	0.205	Calculated from Arias-2012 Table 1
CHI3L1 rs4950928 C/T allelic	OR	2010	Ohi	7	N	1.03	3606	5311	0.16	515.143	0.0295588	0.0295588	758.714	0.05	From Ohi-2010 table 1
Childhood adversity	OR	2013	Matheson	7	Y	3.6	798	883	0.268	114	1.28093	1.28093	126.143	0.997	Rate of maltraitment in HC given in Matheson-2013 Fig 2a
CMV infection	OR	2012	Arias	15	N	0.86	553	376	0.319	36.8667	-0.150823	0.150823	25.0667	0.043	Calculated from Arias-2012
COMT rs165599 allelic	OR	2009	Okochi	11	N	1.03	7059	11997	0.457	641.727	0.0295588	0.0295588	1090.64	0.056	MAF from Okochi-2009
COMT rs737865 allelic	OR	2009	Okochi	10	N	1.04	6599	9323	0.258	659.9	0.0392207	0.0392207	932.3	0.06	MAF from Okochi-2009
COMT Val108/158 Met rs4680 allelic	OR	2009	Okochi	48	N	0.99	13088	16531	0.325	272.667	-0.0100503	0.0100503	344.396	0.046	MAF from Okochi-2009
DAO rs211190 C/G allelic	OR	2008	Shi b	9	N	1.05	2517	2960	0.368	279.667	0.0487902	0.0487902	328.889	0.054	From Shi-2008b
DAO rs3741775 G/C allelic	OR	2008	Shi b	9	N	0.91	2514	2959	0.445	279.333	-0.0943107	0.0943107	328.778	0.085	From Shi-2008b
DAO rs3918346 T/A allelic	OR	2008	Shi b	9	N	1.04	2521	2966	0.33	280.111	0.0392207	0.0392207	329.556	0.051	From Shi-2008b
DISC rs1322784 allelic	OR	2009	Schumacher	7	Y	1.19	4123	4321	0.249	589	0.173953	0.173953	617.286	0.255	From Schumacher-2009 Table S2
DISC rs16854957 allelic	OR	2009	Schumacher	7	Y	1.22	3106	3126	0.143	443.714	0.198851	0.198851	446.571	0.179	From Schumacher-2009 Table S2
DRD2 rs1799732/del allelic	OR	2008	Shi b	16	N	0.88	4509	4466	0.116	281.812	-0.127833	0.127833	279.125	0.068	From Shi-2008b
DRD2 rs1800497 T/C allelic	OR	2008	Shi b	11	N	0.83	1124	1218	0.223	102.182	-0.18633	0.18633	110.727	0.073	From Shi-2008b
DRD2 Ser311Cys rs1801028 G vs C	OR	2012	Liu	16	Y	1.47	2269	2424	0.031	141.812	0.385262	0.385262	151.5	0.07	Calculated from Liu-2012 table 2
DRD3 Ser9Gly rs6280 allelic	OR	2008	Utsunomiya	9	N	1.03	1051	1005	0.277	116.778	0.0295588	0.0295588	111.667	0.043	From Utsunomiya
DRD4 rs1800955 C/T allelic	OR	2008	Shi b	8	Y	1.11	2128	2206	0.398	266	0.10436	0.10436	275.75	0.085	From Shi-2008b
DTNBP1 rs1011313 T/A allelic	OR	2008	Shi b	19	Y	1.08	6681	6596	0.1	351.632	0.076961	0.076961	347.158	0.063	From Shi-2008b
DTNBP1 rs1018381 T/A allelic	OR	2008	Shi b	16	N	1.04	4933	4937	0.088	308.312	0.0392207	0.0392207	308.562	0.045	From Shi-2008b
DTNBP1 rs2005976 A/T allelic	OR	2008	Shi b	10	N	0.94	4675	4672	0.205	467.5	-0.0618754	0.0618754	467.2	0.063	From Shi-2008b
DTNBP1 rs2619522 C/G allelic	OR	2008	Shi b	17	N	1	5679	5941	0.179	334.059	0	0	349.471	0.045	From Shi-2008b
DTNBP1 rs2619528 A/T allelic	OR	2008	Shi b	16	N	1.07	4076	4572	0.2	254.75	0.0676586	0.0676586	285.75	0.055	From Shi-2008b
DTNBP1 rs2619538 T/A allelic	OR	2008	Shi b	11	N	1.04	4817	5172	0.363	437.909	0.0392207	0.0392207	470.182	0.055	From Shi-2008b
DTNBP1 rs2619539 A/T allelic	OR	2008	Shi b	18	N	0.95	6212	6553	0.504	345.111	-0.0512933	0.0512933	364.056	0.055	From Shi-2008b
DTNBP1 rs3213207 G/C allelic	OR	2008	Shi b	19	Y	0.91	6889	7098	0.108	362.579	-0.0943107	0.0943107	373.579	0.058	From Shi-2008b
DTNBP1 rs760666 T/A allelic	OR	2008	Shi b	8	N	0.97	1959	2057	0.24	244.875	-0.0304592	0.0304592	257.125	0.046	From Shi-2008b
DTNBP1 rs760761 T/A allelic	OR	2008	Shi b	17	N	1	5940	6198	0.191	349.412	0	0	364.588	0.045	From Shi-2008b
DTNBP1 rs909706 G/C allelic	OR	2008	Shi b	10	N	0.98	3535	3733	0.323	353.5	-0.0202027	0.0202027	373.3	0.048	From Shi-2008b
G72/G30 rs1421292 M24 allelic	OR	2008	Shi	7	Y	1.11	2499	3801	0.477	357	0.10436	0.10436	543	0.115	From Shi-2008 table 2
G72/G30 rs2391191 M15 allelelic	OR	2008	Shi	17	N	0.95	5298	7779	0.562	311.647	-0.0512933	0.0512933	457.588	0.059	From Shi-2008 table 2
G72/G30 rs3916965 M12 allelic	OR	2008	Shi	12	N	0.96	3605	5454	0.549	300.417	-0.040822	0.040822	454.5	0.052	From Shi-2008 table 2
G72/G30 rs3916967 M14 allelic	OR	2008	Shi	13	N	1	3530	5050	0.525	271.538	0	0	388.462	0.048	From Shi-2008 table 2
G72/G30 rs778293 M22 allelic	OR	2008	Shi	12	N	0.99	3733	4971	0.616	311.083	-0.0100503	0.0100503	414.25	0.046	From Shi-2008 table 2
G72/G30 rs778294 M19 allelic	OR	2008	Shi	11	N	0.94	3196	4971	0.245	290.545	-0.0618754	0.0618754	451.909	0.058	From Shi-2008 table 2
G72/G30 rs947267 M18 allelic	OR	2008	Shi	10	Y	0.87	2645	3673	0.409	264.5	-0.139262	0.139262	367.3	0.127	From Shi-2008 table 2
GABRB2 rs1816071 G/A allelic	OR	2008	Shi b	10	N	1	1847	1619	0.375	184.7	0	0	161.9	0.045	From Shi-2008b
GABRB2 rs1816072 C/T allelic	OR	2008	Shi b	10	N	1.01	1863	1614	0.42	186.3	0.00995033	0.00995033	161.4	0.044	From Shi-2008b
GABRB2 rs187269 C/G allelic	OR	2008	Shi b	9	N	1.09	1480	1526	0.28	164.444	0.0861777	0.0861777	169.556	0.055	From Shi-2008b
GABRB2 rs194072 C/T allelic	OR	2008	Shi b	10	N	1.06	1808	1613	0.181	180.8	0.0582689	0.0582689	161.3	0.047	From Shi-2008b
GABRB2 rs252944 C/T allelic	OR	2008	Shi b	10	N	1.06	1790	1631	0.167	179	0.0582689	0.0582689	163.1	0.04	From Shi-2008b
GABRB2 rs6556547 T/G allelic	OR	2008	Shi b	10	N	1.08	1788	1581	0.121	178.8	0.076961	0.076961	158.1	0.045	From Shi-2008b
HHV-1 infection	OR	2012	Arias	11	N	1.37	302	362	0.367	27.4545	0.314811	0.314811	32.9091	0.068	Calculated from Arias-2012
IL1B rs16944 T/G allelic	OR	2008	Shi b	11	Y	0.88	1583	2373	0.401	143.909	-0.127833	0.127833	215.727	0.084	From Shi-2008b
MTHFR A1298C rs1801131 allelic	OR	2011	Kim	14	N	1.09	3623	5323	0.318	258.786	0.0861777	0.0861777	380.214	0.074	From Yu-2004 in Kim-2011 table 3
MTHFR C667T rs1801133 allelic	OR	2011	Kim	22	Y	1.13	5761	7830	0.336	261.864	0.122218	0.122218	355.909	0.104	From Muntjewerff-2011 in Kim 2011 table 2
NRG1 SNP8NRG221533 rs35753505 al	OR	2008	Munafo	24	N	1.04	7615	7698	0.387	317.292	0.0392207	0.0392207	320.75	0.05	Calculated from Munaf-2008 and Munafo-2006
PPP3CC rs2461491 A/T allelic	OR	2008	Shi b	9	Y	1.07	6558	6527	0.434	728.667	0.0676586	0.0676586	725.222	0.093	From Shi-2008b
SIGMAR1 Gln2Pro rs1800866 allelic	OR	2012	Watanabe	7	Y	1.14	1898	2245	0.299	271.143	0.131028	0.131028	320.714	0.106	From Watanabe-2012
SLC6A4 VNTR/allele10 STin2.10 allelic	OR	2008	Shi b	10	Y	0.88	2043	2336	0.279	204.3	-0.127833	0.127833	233.6	0.079	From Shi-2008b
Toxoplasma Gondii infection	OR	2012	Arias	8	Y	2.7	667	1714	0.151	83.375	0.993252	0.993252	214.25	0.882	Calculated from Arias-2012
TPH1 A218C rs1800532 A/C allelic	OR	2010	Saetre	7	Y	1.17	2513	3093	0.461	359	0.157004	0.157004	441.857	0.188	Calculated from Saetre-2010 Table S1
Traumatic brain injury	OR	2011	Molloy	9	Y	1.65	9915	138479	0.0777	1101.67	0.500775	0.500775	15386.6	0.996	Calculated from Nielsen-2002
ZDHHC8 rs175174 G/A allelic	OR	2010	Xu	10	N	1.06	3378	3417	0.504	337.8	0.0582689	0.0582689	341.7	0.063	From Xu-2010 Table 2
ZNF804A rs1344706 G/T allelic	OR	2012	Zhang	21	Y	1.12	13707	19177	0.576	652.714	0.113329	0.113329	913.19	0.187	Ziang-2012 Fig4
1st generation immigrant	RR	2011	Bourque	19	Y	2.3	38716	55000000	0.053	2037.68	0.832909	0.832909	2.89474e+06	1	Total number of control and % of 1st generation immigrants estimated from the 4 largest studies
2nd generation immigrant	RR	2011	Bourque	11	Y	2.1	4515	4470000	0.067	410.455	0.741937	0.741937	406364	0.99	Total number of control and % of 2nd generation immigrants estimated from the 3 largest studies
Paternal age ≥50 / 25-29	RR	2011	Miller	12	Y	1.66	5227	1054918	0.023	435.583	0.506818	0.506818	87909.8	0.471	From Miller 2011
Paternal age 40-44 / 25-29	RR	2011	Miller	12	Y	1.22	6081	1186691	0.131	506.75	0.198851	0.198851	98890.9	0.353	From Miller 2011
Paternal age 45-49 / 25-29	RR	2011	Miller	12	Y	1.21	5392	1086980	0.0519	449.333	0.19062	0.19062	90581.7	0.16	From Miller 2011
Alzheimer's Disease
Marker		Meta-analysis
	ES	Year	Author	# studies	Sign	effect size	# patients	# controls	event/control	# pat/stu	LnOR	[LnOR]	#cont/stu	Power	Notes about event/control
Amyloid beta1-40 levels	d	2011	Song	11	N	0.12	707	541		64.2727	0.217656	0.217656	49.1818	0.096
Amyloid beta1-42 levels	d	2011	Song	12	N	-0.12	853	630		71.0833	-0.217656	0.217656	52.5	0.1
BBB permeability (bioch measure)	d	2009	Farrall	12	N	0.65	240	266		20	1.17897	1.17897	22.1667	0.537
Cerebral blood flow velocity	d	2012	Sabayan	12	Y	-1.09	268	327		22.3333	-1.97704	1.97704	27.25	0.96
Cu serum levels	d	2012	Ventraglia	19	N	0.41	802	1095		42.2105	0.743658	0.743658	57.6316	0.517
Homocystein levels	d	2011	Ho	12	Y	0.59	831	2708		69.25	1.07014	1.07014	225.667	0.99
Neocortical copper	d	2011	Schrag	7	Y	-0.59	115	123		16.4286	-1.07014	1.07014	17.5714	0.384
Neocortical iron	d	2011	Schrag	14	N	-0.05	251	206		17.9286	-0.09069	0.09069	14.7143	0.052
Neocortical zinc	d	2011	Schrag	10	N	0.26	118	166		11.8	0.471588	0.471588	16.6	0.102
Odor detection threshold	d	2012	Rayahel	21	Y	0.92	550	632		26.1905	1.6687	1.6687	30.0952	0.921
Odor identification	d	2012	Rayahel	28	Y	2.05	694	960		24.7857	3.71829	3.71829	34.2857	1
Priming scores	d	2010	Millet	27	Y	-0.6	678	640		25.1111	-1.08828	1.08828	23.7037	0.538
Pulsatility index	d	2012	Sabayan	7	Y	0.5	161	179		23	0.9069	0.9069	25.5714	0.402
ABCA1 I883M I/M rs2066714 allelic	OR	2012	Jiang	8	N	1.1	2118	1852	0.102	264.75	0.0953102	0.0953102	231.5	0.052	Calculated from Katzov-2004
ABCA1 R1587K R/K rs2230808 allelic	OR	2012	Jiang	10	N	1.09	2942	2720	0.227	294.2	0.0861777	0.0861777	272	0.065	Calculated from Katzov-2004
ABCA1 R219K K/R rs2230806 allelic	OR	2012	Jiang	15	N	1.03	5372	5180	0.265	358.133	0.0295588	0.0295588	345.333	0.048	Calculated from Wahrle-2007
ACT -15A/T rs4934 AA/AT+TT	OR	2012	Guan	29	N	1.07	4212	4309	0.223	145.241	0.0676586	0.0676586	148.586	0.048	From Guan-2012 Fig 1
ACT -15A/T late onset AD allelic	OR	2012	Guan	14	N	1.07	2784	2668	0.46	198.857	0.0676586	0.0676586	190.571	0.055	From Guan-2012 Fig2
Antihypertensive medication	OR	2011	Chang-Quan	7	N	0.9	906	20838	0.402	129.429	-0.105361	0.105361	2976.86	0.076	Calculated from Chang-Quan-2011 Fig 2
APOE 219T/G TT vs TG+GG rs405509	OR	2010	Xin	16	Y	1.3	6614	6363	0.186	413.375	0.262364	0.262364	397.688	0.309	Calculated from Xin-2010 Fig 4
APOE 491A/T AA vs TT+AT rs449647	OR	2010	Xin	31	Y	1.49	5606	5793	0.659	180.839	0.398776	0.398776	186.871	0.405	Calculated from Xin-2010 Fig1
APOE ε4 late onset AD allelic	OR	2012	Sadigh-Eteghad	21	Y	3.98	2711	4066	0.114	129.095	1.38128	1.38128	193.619	0.999	Calculated from Sadigh-2012 Fig 3
BACE1 exon 5 CC+CG/GG	OR	2008	Llorca	9	N	1.01	1481	1720	0.639	164.556	0.00995033	0.00995033	191.111	0.045	calculated from Nowotny-2001
BDNF C270T T/C allelic male+female	OR	2010	Fukumoto	18	N	1.07	4244	3888	0.034	235.778	0.0676586	0.0676586	216	0.038	From Fukumoto-2010 sup table 2
BDNF Val66Met rs6265 allelic (male+female)	OR	2010	Fukumoto	16	N	1.06	6284	6057	0.277	392.75	0.0582689	0.0582689	378.562	0.06	From Fukumoto-2010 Table S3
C-reactive protein level	OR	2013	Koyama	7	Y	1.21	565	4836	0.75	80.7143	0.19062	0.19062	690.857	0.082	From Koyama-2013: CRP levels were categorized in quartiles, using the lowest quartile as the reference and combining the 3 highest quartiles
CR1 rs3818361 allelic	OR	2011	Antunez	12	Y	1.18	12746	19025	0.18	1062.17	0.165514	0.165514	1585.42	0.37	From Antunez-2011
CST3 G73A rs1064039 allelic	OR	2012	Hua b	12	Y	1.12	2410	2539	0.159	200.833	0.113329	0.113329	211.583	0.093	From Hua-2012b Fig 1
CTSD rs17571 T vs C allelic	OR	2011	Schuur	17	Y	1.36	3797	3865	0.079	223.353	0.307485	0.307485	227.353	0.139	From Schuur-2011 Table S1
CYP46A1 T/C CC vs CT+TT (recessive)	OR	2013	Li b	21	Y	1.2	4875	4874	0.079	232.143	0.182322	0.182322	232.095	0.062	From Liu-2013 b Fig 1 MAF 385/4874
GAB2 rs10793294 allelic	OR	2011	Belbin	9	Y	0.78	4597	4475	0.241	510.778	-0.248461	0.248461	497.222	0.358	From Belbin-2011 Table 1
General anesthesia exposure	OR	2011	Seitz	15	N	1.05	1752	5261	0.79	116.8	0.0487902	0.0487902	350.733	0.045	Calculated Seitz-2011 sup 4 table 2
Hemochromatosis gene C282Y rs1800562 allelic	OR	2012	Lin	22	N	1	4365	8652	0.053	198.409	0	0	393.273	0.04	From Lin-2012 Table 2
Hemochromatosis gene H63D rs1799945 allelic	OR	2012	Lin	17	Y	0.9	2795	7424	0.155	164.412	-0.105361	0.105361	436.706	0.057	From Lin-2012 Table 3
Hypertension	OR	2011	Power	13	N	0.98	1255	24775	0.382	96.5385	-0.0202027	0.0202027	1905.77	0.042	from Lindsay-2002: 1303 hypertension in 3409 HC
IL-10-1082 rs1800896 GG/AG+AA	OR	2012	Di Bona	14	N	0.82	2297	2610	0.259	164.071	-0.198451	0.198451	186.429	0.11	Calculated from DiBona-2012 Fig 1A
IL-10-592 rs1800872 CC/AC+AA	OR	2012	Di Bona	9	N	0.96	1553	1524	0.51	172.556	-0.040822	0.040822	169.333	0.043	Calculated from DiBona-2012 Fig 3
IL-10-819 rs1800871 CC/CT+TT	OR	2012	Di Bona	9	N	0.91	1353	1228	0.5	150.333	-0.0943107	0.0943107	136.444	0.061	Calculated from DiBona-2012 Fig 2
IL-6-174G/C rs1800795 CC/CG+GG	OR	2012	Qi	20	Y	0.65	3997	9722	0.167	199.85	-0.430783	0.430783	486.1	0.38	From Qi-2012 Fig 2
IL1 beta 511C/T rs16944 CC+CT/TT	OR	2013	Yuan	15	N	0.98	2640	3493	0.865	176	-0.0202027	0.0202027	232.867	0.043	Calculated from Yuan-2013 Fig 1A
IL1A-889C/T rs1800587 allelic	OR	2013	Li	27	Y	1.14	6336	6481	0.233	234.667	0.131028	0.131028	240.037	0.088	Calculated from Li-2013 forest plot Fig2A
MTHFR C677T rs1801133 allelic	OR	2011	Hua	27	Y	1.13	3299	4363	0.391	122.185	0.122218	0.122218	161.593	0.07	From Hua-2011Table 2
NEDD9 rs760678 G/C allelic	OR	2012	Wang b	11	Y	0.89	4436	4420	0.389	403.273	-0.116534	0.116534	401.818	0.125	From Wang-2012b Table 1
PGBD1 rs3800324 allelic	OR	2011	Belbin	11	N	1.07	7611	8247	0.041	691.909	0.0676586	0.0676586	749.727	0.05	From Belbin-2011 Table 1
PIN1-842G/C rs2233678 allelic	OR	2013	Cao	7	N	0.89	2504	2322	0.115	357.714	-0.116534	0.116534	331.714	0.068	From Cao-2013 Fig1
PON1 Q192R rs662 allelic	OR	2012	Pi	10	Y	0.89	3081	3054	0.462	308.1	-0.116534	0.116534	305.4	0.101	Calculated from Pi-2012
SORL1 A/G rs2282649 allelic	OR	2010	Reynolds	13	Y	1.1	5772	7731	0.31	444	0.0953102	0.0953102	594.692	0.106	From Reynolds-2010 Table 1
TGF-b1 C-509T rs1800469 TT/TC+CC	OR	2013	Chang	8	N	0.98	2618	7473	0.11	327.25	-0.0202027	0.0202027	934.125	0.044	From Chang-2013 Fig 1b
TGF-b1 T869C rs1800470 CC/TC+TT	OR	2013	Chang	10	N	0.99	1657	6971	0.165	165.7	-0.0100503	0.0100503	697.1	0.044	From Chang-2013 Fig 1a
TNF-α-308A/G rs1800629 AA/AG+GG	OR	2009	Di Bona	11	N	1.22	2550	2737	0.032	231.818	0.198851	0.198851	248.818	0.05	Calculated from DiBona-2009 Fig 1
Epilepsy
Marker		Meta-analysis
	ES	Year	Author	# stud	Sign	effect size	# patients	# controls	event/control	# pat/stu	LnOR	[LnOR]	#cont/stu	Power	Notes about event/control
Age of onset ApoE ε4 carrier	d	2010	Kauffman	8	Y	-0.74	728	0		91	-1.34221	1.34221	0	0.999	T test difference betwen 2 dependant means (matched pairs)
Fractional anisotropy uncinate fasciculus	d	2012	Otte	12	Y	-0.82	156	158		13	-1.48732	1.48732	13.1667	0.519
Heart rate variability : Vagal activity (High Frequency)	d	2012	Lotufo	18	Y	-0.69	488	584		27.1111	-1.25152	1.25152	32.4444	0.737
Heart rate variability:Sympathetic activity (Low Frequency)	d	2012	Lotufo	18	N	-0.18	488	594		27.1111	-0.326484	0.326484	33	0.105
IL6 in plasma	d	2012	Yu	8	Y	0.7	261	564		32.625	1.26966	1.26966	70.5	0.908
Resting motor threshold	d	2012	Brigo	16	N	-0.3	265	424		16.5625	-0.54414	0.54414	26.5	0.155
ABCB1 C3435T CC vs TT homozygote	OR	2010	Nurmohamed	9	N	1.07	2454	1542	0.218	272.667	0.0676586	0.0676586	171.333	0.052	Calculated from Kwan-2007 19/(68+19) table 2
Cysticerosis infection in Africa	OR	2010	Quet	11	Y	3.37	1658	5928	0.108	150.727	1.21491	1.21491	538.909	0.998	Mean from Quet-2010
GABRG2 C588T rs211037 T/C allelic	OR	2013	Haerian	8	N	0.79	1871	1387	0.326	233.875	-0.235722	0.235722	173.375	0.177	From Haerian-2013 Table 1
IL-1β-511T T/T versus C/C homozygote	OR	2008	Kauffman b	13	N	1.16	1866	1930	0.317	143.538	0.14842	0.14842	148.462	0.084	Calculated from Kauffman-2008 b CC/(CC+TT)
Toxocariasis infection	OR	2012	Quattrocchi	7	Y	1.92	850	1017	0.199	121.429	0.652325	0.652325	145.286	0.608	Mean from Quattrocchi-2012
Alcohol consumption <50g	RR	2010	Samokhavalov	7	Y	1.29	698	1162	0.536	99.7143	0.254642	0.254642	166	0.145	From Leone-1997 (table 4 83+171/474)
Alcohol consumption case/control	RR	2010	Samokhavalov	9	Y	2.19	934	1398	0.719	103.778	0.783902	0.783902	155.333	0.677	From Leone-1997 (not available from Onnugiyi-1987) so (240+22+58+21)/474
Autism +/- Intel Dis as risk	RR	2008	Amiet	10	Y	0.56	370	1742	0.331	37	-0.579818	0.579818	174.2	0.239	Calculated from Amiet-2008 fig1
Autism male/female as risk	RR	2008	Amiet	14	Y	0.55	337	1193	0.187	24.0714	-0.597837	0.597837	85.2143	0.074	Calculated from Amiet-2008 fig 2
Multiple Sclerosis
Marker		Meta-analysis
	ES	Year	Author	# stud	Sign	effect size	# patients	# controls	event/control	# pat/stu	LnOR	[LnOR]	#cont/stu	Power	Notes about event/control
Homocysteine levels	d	2011	Zhu	8	Y	0.84	639	430		79.875	1.52359	1.52359	53.75	0.997
Vitamin B12	d	2011	Zhu	8	Y	-0.25	377	353		47.125	-0.45345	0.45345	44.125	0.218
Allergic disease	OR	2011	Monteiro	8	N	0.91	1834	255374	0.148	229.25	-0.0943107	0.0943107	31921.8	0.057	Calculated from Edwards-2004 Asthma, eczema, hayfever all atopy.
Anti-EBNA-1 IgG (EBV)	OR	2010	Santiago	7	Y	12.1	1036	2365	0.734	148	2.49321	2.49321	337.857	1	Positive for AB in controls Santiago. Table 4
Anti-VCA IgG	OR	2010	Santiago	13	Y	5.5	1836	2630	0.87	141.231	1.70475	1.70475	202.308	0.946	Positive for VCA in controls Santoago table 2
ApoE ε2 vs ε3	OR	2012	Yin	20	Y	1.16	4080	2897	0.068	204	0.14842	0.14842	144.85	0.05	calculated from Yin-2012. Epsilon 2 controls/ controls
Asthma	OR	2011	Monteiro	8	N	0.83	2680	262562	0.032	335	-0.18633	0.18633	32820.2	0.046	From Edwards-2004
DNA brain tissue and CSF (EBV)	OR	2010	Santiago	7	N	0.9	211	251	0.0557	30.1429	-0.105361	0.105361	35.8571	0.012	Positive for DNA in brain Santiago table 7
Hepatitis B	OR	2011	Farez	8	N	1	15513	197824	0.202	1939.12	0	0	24728	0.05	Calculated from Zipp as many more patients and the status of vaccination is known.
HLA-DR2 chinese allelic	OR	2011	Qiu	8	Y	1.63	431	652	0.38	53.875	0.48858	0.48858	81.5	0.236	From Hawkins-1988
HLA-DR9 chinese allelic	OR	2011	Qiu	8	Y	0.64	431	652	0.21	53.875	-0.446287	0.446287	81.5	0.126	From Hawkins-1988 (HLA-DR9=HLA-DRw9)
HLA-DRB1 *15 allelic	OR	2011	Zhang b	14	Y	2.59	5464	7809	0.131	390.286	0.951658	0.951658	557.786	0.999	Calculated from Zhang-2011 b
HLA-DRB1*03 allelic	OR	2011	Zhang b	12	N	1.06	4579	7150	0.121	381.583	0.0582689	0.0582689	595.833	0.055	Calculated from Zhang-2011 b
HLA-DRB1*07 allelic	OR	2011	Zhang b	13	Y	0.75	5386	7605	0.117	414.308	-0.287682	0.287682	585	0.252	Calculated from Zhang-2011 b
HLA-DRB1*14 allelic	OR	2011	Zhang b	11	Y	0.53	3852	6116	0.035	350.182	-0.634878	0.634878	556	0.256	Calculated from Zhang-2011 b
IL-1ra VNTR (22+2L/LL) dominant	OR	2013	Huang	13	N	1.09	2788	2567	0.429	214.462	0.0861777	0.0861777	197.462	0.067	Calculated from Huang-2013 : 22+2L=1101 in 2567 HC
IL10 (-1082) rs1800896 A/G allelic	OR	2011	Nikolopoulos	8	N	0.93	1149	1503	0.483	143.625	-0.0725707	0.0725707	187.875	0.057	Calculated from Luomala-2003, De Jong-2002, Pickard-1999 and Forte-2006
IL1β (-511) rs16944 TT+TC/CC	OR	2013	Huang	7	N	0.94	2082	1989	0.615	297.429	-0.0618754	0.0618754	284.143	0.058	Calculated from Huang-2013 : CT+TT=1224 in 1989 HC
IL1β (+3953) rs1143634 TT+CT/CC	OR	2013	Huang	9	N	0.97	2058	1941	0.442	228.667	-0.0304592	0.0304592	215.667	0.047	Calculated from Huang-2013 : CT+TT=857 in 1941 HC
IL2RA rs2104286 T/C allelic	OR	2011	Wang	10	Y	1.17	13569	23435	0.741	1356.9	0.157004	0.157004	2343.5	0.496	From Wang-2011 Fig 1
IL7R T244I rs6897932 C/T allelic	OR	2011	Zhang	13	Y	1.11	12185	15855	0.72	937.308	0.10436	0.10436	1219.62	0.18	From Zhang-2011 Fig 1
Infectious mononucleosis	OR	2010	Handel	18	Y	2.17	19390	16007	0.021	1077.22	0.774727	0.774727	889.278	0.817	From Ramagopalan-2009 165/7671
KIF1B rs10492972 C/T allelic	OR	2011	Kudryavtseva	13	N	1.02	16562	17846	0.319	1274	0.0198026	0.0198026	1372.77	0.054	Calculated from Kudryavtseva-2011 (MAF average)
Measles	OR	2011	Farez	7	N	1.16	15264	9141	0.824	2180.57	0.14842	0.14842	1305.86	0.344	Calculated from Ahlgren-2009 732/888
Organic solvant exposure	OR	2012	Barragan-	15	Y	1.54	1737	799508	0.186	115.8	0.431782	0.431782	53300.5	0.601	Calculated from Riise-2011
Polio	OR	2011	Farez	8	N	0.87	570	725	0.992	71.25	-0.139262	0.139262	90.625	0.002	Calculated from Zorzon-2003 130/131
Relationship with migraine	OR	2012	Pakpoor	8	Y	2.6	1864	261563	0.15	233	0.955511	0.955511	32695.4	0.999	From Kister-2012
Taq-1 VDR rs731236 CC+CT/TT	OR	2012	Huang	8	N	1.12	2472	2446	0.606	309	0.113329	0.113329	305.75	0.103	Calculated from Agliari-2011 : CT+TT=338 in 558 HC
Tetanus	OR	2011	Farez	8	Y	0.68	929	2975	0.473	116.125	-0.385662	0.385662	371.875	0.514	From DeStefano-2003
TNF-α 238 rs361525 A/G allelic	OR	2011	Nikolopoulos	9	N	0.82	1043	1463	0.062	115.889	-0.198451	0.198451	162.556	0.058	Calculated from Fernadez-Arquero-1999, De Jong, Huizinga, Duvefelt (see Nikolopoulos calculs)
TNF-α 308 rs1800629 A/G allelic	OR	2011	Nikolopoulos	25	N	0.99	3107	4164	0.211	124.28	-0.0100503	0.0100503	166.56	0.041	Calculated from Luomala-2003+Ristic-2007+Frenadez-Arquero-1999
Aunt/uncle	RR	2013	O'Gorman	7	Y	4.57	3853	16820	0.0016	550.429	1.51951	1.51951	2402.86	0.539	MS prevalence in general population given in 0'Gorman-2013 Table S6
Cousin	RR	2013	O'Gorman	7	Y	4.79	3920	31881	0.0016	560	1.56653	1.56653	4554.43	0.628	MS prevalence in general population given in 0'Gorman-2013 Table S6
Offspring	RR	2013	O'Gorman	8	Y	14.12	4149	5823	0.0016	518.625	2.64759	2.64759	727.875	0.959	MS prevalence in general population given in 0'Gorman-2013 Table S6
Parents	RR	2013	O'Gormam	11	Y	9.45	6282	11240	0.0016	571.091	2.24601	2.24601	1021.82	0.865	MS prevalence in general population given in 0'Gorman-2013 Table S6
Sibling	RR	2013	O'Gormam	12	Y	16.8	6520	15658	0.0016	543.333	2.82138	2.82138	1304.83	0.996	MS prevalence in general population given in 0'Gorman-2013 Table S6
Smoking (prior to MS) conservative	RR	2011	Handel	10	Y	1.48	2543	457137	0.479	254.3	0.392042	0.392042	45713.7	0.92	Calculated rom Hedstrom-2009 888/1855
Parkinson's Disease
Marker		Meta-analysis
	ES	Year	Author	# stud	sign	effect size	# patients	# controls	event/Cont	# pat/stu	LnOR	[LnOR]	#cont/stu	Power	Notes about event/control
Copper level in serum+plasma	d	2013	Mariani	13	N	0.16	627	572		48.2308	0.290208	0.290208	44	0.118
Emotion recognition task	d	2010	Gray	34	Y	0.52	650	645		19.1176	0.943176	0.943176	18.9706	0.345
Iron level in serum	d	2013	Mariani	10	N	-0.46	520	711		52	-0.834348	0.834348	71.1	0.705
Odor detection Threshold	d	2012	Rayahel	14	Y	1.29	382	621		27.2857	2.3398	2.3398	44.3571	0.999
Odor identification	d	2012	Rayahel	39	Y	1.52	1675	1788		42.9487	2.75698	2.75698	45.8462	0.999
ACMSD/TMEM163 T/G rs6723108 allelic	OR	2012	Lill	11	Y	0.91	16163	52194	0.449	1469.36	-0.0943107	0.0943107	4744.91	0.338	From Lill-2012, table 1S
APOE-ε2 carriers	OR	2009	Williams-Gray	31	Y	1.16	4198	10066	0.155	135.419	0.14842	0.14842	324.71	0.077	From Williams-Gray-2009 Table 1
BST1 rs11724636 C/A cauca allelic	OR	2012	Lill	26	Y	0.88	20204	26148	0.43	777.077	-0.127833	0.127833	1005.69	0.252	From Lill-2012, table 1S
BST1 rs4538475 G/A cauc allelic	OR	2012	Lill	11	Y	0.91	13374	45568	0.161	1215.82	-0.0943107	0.0943107	4142.55	0.17	From Lill-2012, table 1S
CCDC62/HIP1R rs10847864 T/G cauca allelic	OR	2012	Lill	23	Y	1.15	17121	21361	0.395	744.391	0.139762	0.139762	928.739	0.277	From Lill-2012, table 1S
COMT Val108/158Met (G/A) rs4680 allelic	OR	2012	Wang	24	N	0.98	3807	3942	0.387	158.625	-0.0202027	0.0202027	164.25	0.043	From Wang-2012 Fig 2
DGKQ/GAK rs11248060 T/C cauca allelic	OR	2012	Lill	10	Y	1.21	12931	45130	0.121	1293.1	0.19062	0.19062	4513	0.533	From Do-2011 Table S1
GBA gene N370S G/A cauca allelic	OR	2012	Lill	15	Y	3.51	8908	37341	0.0036	593.867	1.25562	1.25562	2489.4	0.652	From Do-2011 Table S1 i4000416: 206 in 28605 HC
Handeness/ Dominant P, side	OR	2012	Van der Hoorn	10	Y	2.13	1850	2555	0.053	185	0.756122	0.756122	255.5	0.567	From VanDerHorn-2012 142 Right side parkinsonian are left ahd among 2655
HLA-DRB5 Chr6:32609909 G/A cauc allelic	OR	2012	Lill	7	Y	0.78	9136	13219	0.221	1305.14	-0.248461	0.248461	1888.43	0.78	From Lill-2012, table 1S
IL-1a C(-899)T rs1800587 C/T allelic	OR	2012	Chu	9	N	1	2117	2029	0.187	235.222	0	0	225.444	0.044	From Chu-2012 Table 2
IL-1ß C(-511)T rs16944 C/T allelic	OR	2012	Chu	8	N	0.99	1920	1709	0.415	240	-0.0100503	0.0100503	213.625	0.045	From Chu-2012 Table 2
ITGA8 rs7077361 C/T cauca allelic	OR	2012	Lill	11	Y	0.88	13374	47731	0.123	1215.82	-0.127833	0.127833	4339.18	0.228	From Lill-2012, table 1S
LINGO1 gene rs9652490 A/G allelic	OR	2012	Agundez	12	N	1.02	5541	5647	0.207	461.75	0.0198026	0.0198026	470.583	0.047	From Agundez-2012 Table 1
LRRK2 G2019S rs34637584 allelic	OR	2012	Wu	39	Y	14.98	15579	18937	0.00093	399.462	2.70672	2.70672	485.564	0.611	From Do-2011 Table S1: 53 heterozygot and 1 homozygot in 29624 HC
LRRK2 G2385R rs34778348 allelic	OR	2012	Wu	14	Y	2.27	6581	6287	0.033	470.071	0.81978	0.81978	449.071	0.735	From Ross-2011Table 3
LRRK2 R1628P rs33949390 allelic	OR	2012	Wu	7	Y	1.96	4888	3789	0.012	698.286	0.672944	0.672944	541.286	0.267	From Ross-2011Table 3
LRRK2 rs1491942 G/C cauca allelic	OR	2012	Lill	21	Y	1.17	14402	19837	0.207	685.81	0.157004	0.157004	944.619	0.248	From Lill-2012, table 1S
MAPT/STH H1H2 caucasian allelic	OR	2012	Lill	37	Y	0.78	22984	27987	0.203	621.189	-0.248461	0.248461	756.405	0.411	From Lill-2012, table 1S
MCCC1/LAMP3 rs11711441 caucasian allelic	OR	2012	Lill	25	Y	0.86	19600	27799	0.141	784	-0.150823	0.150823	1111.96	0.183	From Lill-2012, table 1S
Non 10 CAG rep in POLG1 allelic	OR	2012	Balafkan	7	Y	1.27	1597	1684	0.145	228.143	0.239017	0.239017	240.571	0.143	From Balafkan Table 2
PARK16 rs823156 G/A cauc allelic	OR	2012	Lill	11	Y	0.9	14376	46291	0.186	1306.91	-0.105361	0.105361	4208.27	0.234	From Do-2011 Table S1
PARK16 rs947211 A/G caucas allelic	OR	2012	Lill	12	Y	0.91	17828	51802	0.233	1485.67	-0.0943107	0.0943107	4316.83	0.248	From Lill-2012, table 1S
PARKIN pAsp394Asn rs1801334 allelic	OR	2012	Zhang	7	N	1.06	1213	1212	0.037	173.286	0.0582689	0.0582689	173.143	0.024	From Zhang 2012 Table 2
Parkin pSer167Asn rs1801474 allelic	OR	2012	Zhang b	15	N	1.02	2280	2459	0.239	152	0.0198026	0.0198026	163.933	0.043	From Zhang-2012b Table 2
PITX3 rs2281983 C/T allelic	OR	2012	Tang	8	N	1.03	3472	3604	0.391	434	0.0295588	0.0295588	450.5	0.051	From Fuchs-2008 Table 1
PON1 L55M M/L rs854560 allelic	OR	2012	Liu b	9	N	1.03	2582	3997	0.324	286.889	0.0295588	0.0295588	444.111	0.049	From Liu-2012b Table 3
PON1 Q192R rs662 allelic	OR	2012	Liu b	7	N	1.07	1595	2955	0.288	227.857	0.0676586	0.0676586	422.143	0.061	From Lill-2012, table 1S
SNCA rs356219 G/A caucas allelic	OR	2012	Lill	31	Y	1.29	25404	56376	0.372	819.484	0.254642	0.254642	1818.58	0.838	From Do-2011 Table S2
STK39 rs2390669 C/A allelic	OR	2012	Lill	14	Y	1.19	15003	21415	0.127	1071.64	0.173953	0.173953	1529.64	0.316	From Lill-2012, table 1S
UCHL1 S18Y rs5030732 YY+SY/SS european	OR	2009	Ragland	11	Y	0.89	4841	5163	0.328	440.091	-0.116534	0.116534	469.364	0.121	Calculated from Ragland-2009 table 3
1st degre relative Pc/c	RR	2012	Noyce	26	Y	3.23	6294	8967	0.0266	242.077	1.17248	1.17248	344.885	0.823	From Dick-2007a: 53 1st degree relative with PARK among 1988 HC
Alcohol drinking all	RR	2012	Noyce	24	Y	0.9	6720	219137	0.52	280	-0.105361	0.105361	9130.71	0.13	From Hernan-2004 3858 drinkers among 7380 HC
Anti-infla non-asp-steroi all	RR	2012	Noyce	9	Y	0.83	9064	995946	0.361	1007.11	-0.18633	0.18633	110661	0.782	From Etminan-2008 249996 NSAID users among 692068 HC
Any family history c/c	RR	2012	Noyce	19	Y	4.45	3683	5043	0.123	193.842	1.4929	1.4929	265.421	0.999	From Rosen-2007 28/228 HC have a family history of PARK
Cancer preceding case/cont	RR	2012	Noyce	7	N	1.01	9693	34173	0.115	1384.71	0.00995033	0.00995033	4881.86	0.049	From Osen-2006: 28586 HC without cancer among 32320 controls
Coffe drinking/non-drinking all	RR	2012	Noyce	19	Y	0.67	5700	716463	0.868	300	-0.400478	0.400478	37708.6	0.715	From Ascherio-2004 71207 HC don't drink coffe among 539222 HC
Diabetes preceding all	RR	2012	Noyce	13	N	0.91	20025	303543	0.0217	1540.38	-0.0943107	0.0943107	23349.5	0.057	From Simon-2007: 3722 with diabete and not PARK in a cohort of 171879
Family hist of tremor c/c	RR	2012	Noyce	10	Y	2.74	1756	2251	0.022	175.6	1.00796	1.00796	225.1	0.407	From Shino-2010 10 relatives with tremor among 448 HC
Farming/agri all	RR	2012	Noyce	25	Y	1.26	5049	9415	0.232	201.96	0.231112	0.231112	376.6	0.203	From Dick-2007b 368/1587 HC working in agriculture and related activities
Funigicides exposure	RR	2012	Van der Mark	9	N	0.99	2115	2890	0.101	235	-0.0100503	0.0100503	321.111	0.042	From Firestone-2005 39/388 HC were exposed to fungicides, controls are a random selection of a large population
Head injury preceding c/c	RR	2012	Noyce	19	Y	1.58	17139	78542	0.028	902.053	0.457425	0.457425	4133.79	0.636	From Rugbjerg-2008 head injury in 1904 of the 68445 HC
Herbicides exposure	RR	2012	Van der Mark	14	Y	1.4	3462	4789	0.451	247.286	0.336472	0.336472	342.071	0.502	From Firestone-2005 175/388 HC were exposed to herbicides, controls are a random selection of a large population
Hormone repla therapy all	RR	2012	Noyce	9	N	0.9	2602	661388	0.463	289.111	-0.105361	0.105361	73487.6	0.129	From Ascherion-2004 Table 4: 46,3% of ever users among HC
Hypertension preceding all	RR	2012	Noyce	12	Y	0.74	5993	187814	0.354	499.417	-0.301105	0.301105	15651.2	0.855	From Becker-2008 1286/3637 HC have hypertension
Insecticides exposure	RR	2012	Van der Mark	14	Y	1.5	3452	4334	0.608	246.571	0.405465	0.405465	309.571	0.598	From Firestone-2005 236/388 HC were exposed to insecticides; controls are a random selection of a large population
Mood disorder preceding all	RR	2012	Noyce	13	Y	1.86	16211	1639657	0.322	1247	0.620576	0.620576	126127	1	From Brandt-Christensen-2006 32,2 % of HC were antidepressant user at the begining of cohort
Pesticides exposure	RR	2012	Van der Mark	39	Y	1.62	7151	292937	0.334	183.359	0.482426	0.482426	7511.21	0.881	From Brighina Table 3
Smoking ever/never all	RR	2012	Noyce	67	Y	0.64	19518	1053664	0.394	291.313	-0.446287	0.446287	15726.3	0.939	From Becker-2008 39,4 % of HC were current or ex-smokers
Statin use	RR	2013	Undela	8	Y	0.77	15102	1457836	0.076	1887.75	-0.261365	0.261365	182230	0.776	From Becker-2008 Table2 7,6% of statin users among HC
Tea drinking case/control	RR	2012	Li	8	Y	0.85	1418	4250	0.524	177.25	-0.162519	0.162519	531.25	0.143	From Li 2012 Table 1: 2227 tea drinkers among 4250 HC
Well water exposure case/c	RR	2012	Noyce	28	Y	1.21	5037	8144	0.525	179.893	0.19062	0.19062	290.857	0.159	From Dick-2007 832/1585HC use well or river water
Breast Cancer
Marker		Meta-analysis
	ES	Year	Author	# stud	Sign	effect size	# patients	# controls	event/control	# pat/stu	LnOR	[LnOR]	#cont/stu	Power	Notes about event/control
8q24 rs13281615 allele	OR	2013	Pei	12	Y	1.1	42508	53928	0.427	3542.33	0.0953102	0.0953102	4494	0.554	Calculated from Pei-2013
ACE I/D polym DD vs II	OR	2012	Pei	10	N	1.22	1650	9238	0.534	165	0.198851	0.198851	923.8	0.193	Calculated from Pei-2012
ADH1C allele	OR	2012	Wang k	12	N	1.01	6209	5732	0.412	517.417	0.00995033	0.00995033	477.667	0.046	Calculated from Wang-2012k
Alcohol consump. ER-PR-	OR	2008	Suzuki	18	N	1.1	3994	169835	0.594	221.889	0.0953102	0.0953102	9435.28	0.095	Calculated from McDonald-2004 (2778/(1900+824+1954)
Alcohol consump. ER+PR-	OR	2008	Suzuki	12	Y	1.28	1863	163191	0.594	155.25	0.24686	0.24686	13599.2	0.274	Calculated from McDonald-2004 (2778/(1900+824+1954)
Alcohol consump. ER+PR+	OR	2008	Suzuki	18	Y	1.22	11117	168291	0.594	617.611	0.198851	0.198851	9349.5	0.627	Calculated from McDonald-2004 (2778/(1900+824+1954)
Antidepressant all	OR	2012	Eom	18	N	1.02	65313	675714	0.587	3628.5	0.0198026	0.0198026	37539.7	0.083	Caluclated from Haukka-2010
AR (CAG)repeats SL-LL vs SS	OR	2010	Hao b	13	N	0.86	6788	7648	0.718	522.154	-0.150823	0.150823	588.308	0.199	Calculated from Hao-2010b
ATM G5557A dominant GA+AA vs GG	OR	2012	Mao	7	N	1.04	2693	2933	0.336	384.714	0.0392207	0.0392207	419	0.053	Calculated from Mao-2012
Birth weight premenopausal	OR	2009	Xu	8	Y	1.2	9084	128646	0.5	1135.5	0.182322	0.182322	16080.8	0.835	Highest versus lowest, event in controls assumed to be 0,5
Bloody nipple discharge	OR	2012	Chen c	8	Y	2.27	583	2527	0.486	72.875	0.81978	0.81978	315.875	0.844	Calculated from Chen-2012c bloody nipple discharge frequency in petient with nipple discharge
CCND1 G870A dominant AA/GA vs GG	OR	2009	Lu	8	Y	1.14	5371	5336	0.761	671.375	0.131028	0.131028	667	0.157	Calculated from Lu-2009 4061/5336
CHEK2 1100delC hetero Familial	OR	2008	Weischer	9	Y	4.8	4546	4595	0.0073	505.111	1.56862	1.56862	510.556	0.881	Calculated from Weischer-2008
CHEK2 1100delC hetero general	OR	2008	Weischer	12	Y	2.7	18329	18580	0.0052	1527.42	0.993252	0.993252	1548.33	0.706	Calculated from Weischer-2008
CHEK2 I157T allele rs17879961	OR	2012	Liu	11	Y	1.48	17073	26501	0.0457	1552.09	0.392042	0.392042	2409.18	0.778	Calculated from Liu-2012 (unselected=1211/26501))
Coffee consumption	OR	2009	Tang b	18	Y	0.95	24106	3775118	0.868	1339.22	-0.0512933	0.0512933	209729	0.096	from Parkinson
COMT Val158Met post meno dominant LL+HL vs HH	OR	2012	Qin	27	N	1	14001	19604	0.773	518.556	0	0	726.074	0.046	Calculated from MARIE-GENICA-2010b
COMT Val158Met pre meno dominant LL+HL vs HH	OR	2012	Qin	22	N	1.02	3933	4839	0.773	178.773	0.0198026	0.0198026	219.955	0.045	Calculated from MARIE-GENICA-2010b
Cuciferous vegetable high vs low	OR	2013	Liu b	13	Y	0.85	18625	147011	0.5	1432.69	-0.162519	0.162519	11308.5	0.818	Highest versus lowest, event in controls assumed to be O,5
CYP17 T34C dominant rs 743572 CC+CT vs TT	OR	2010	Chen d	24	N	1	9675	11712	0.651	403.125	0	0	488	0.046	Calculated from Chen-2010d
EBV infection	OR	2012	Huo	9	Y	6.29	991	319	0.128	110.111	1.83896	1.83896	35.4444	0.982	Calculated from Ho-2012 table S1
ELF-EFM (electromagnetic field)	OR	2010	Chen	15	N	0.99	24338	60628	0.278	1622.53	-0.0100503	0.0100503	4041.87	0.051	Calculated from Forssen-2005 Table 4 8668/31204
eNOS 894G/T TT+GT vs GG dominant	OR	2010	Hao	11	Y	1.03	4665	4842	0.395	424.091	0.0295588	0.0295588	440.182	0.05	Calculated from Hao-2010
ESR1 rs1801132 dominant GG/GC vs CC	OR	2010	Li c	7	Y	0.92	5249	6856	0.399	749.857	-0.0833816	0.0833816	979.429	0.127	Calculated from Dunning-2009 (Li-2010c)
ESR1 rs2046210 A allele	OR	2012	Guo	36	Y	1.14	53379	55493	0.4121	1482.75	0.131028	0.131028	1541.47	0.42	SNP can't be calculated from the meta
ESR1 rs2234693 dominant TC/CC vs TT	OR	2010	Li c	11	N	0.95	10300	16620	0.71	936.364	-0.0512933	0.0512933	1510.91	0.084	Calculated from Dunning-2009 (Li-2010c)
FGFR2 rs1219648 G allele	OR	2013	Wang	31	Y	1.23	38624	68007	0.4089	1245.94	0.207014	0.207014	2193.77	0.821	SNP can't be calculated from the meta
FGFR2 rs2420946 T allele	OR	2013	Wang	14	Y	1.22	10911	14597	0.4443	779.357	0.198851	0.198851	1042.64	0.54	SNP can't be calculated from the meta
FGFR2 rs2981582 T allele	OR	2013	Wang	42	Y	1.2	103757	116498	0.4038	2470.4	0.182322	0.182322	2773.76	0.9	SNP can't be calculated from the meta
Glycaemic index high vs low	OR	2012	Choi	12	Y	1.06	26551	869790	0.5	2212.58	0.0582689	0.0582689	72482.5	0.264	Highest versus lowest, event in controls assumed to be O,6
Glycaemic load high vs low	OR	2012	Choi	12	N	1.04	26551	869790	0.5	2212.58	0.0392207	0.0392207	72482.5	0.143	Highest versus lowest, event in controls assumed to be O,7
GSTM1-/- vs GSTM1-/+ and +/+	OR	2009	Yu	41	Y	1.1	14207	15281	0.5648	346.512	0.0953102	0.0953102	372.707	0.09	Calculated from Yu-2009 510/903
GSTP1 Ile105Val dominant Val/Val+Ile/Val vs Ile/Ile	OR	2011	Lu c	30	N	1.01	15901	18757	0.918	530.033	0.00995033	0.00995033	625.233	0.044	Calculated from Lu-2011c
HER2 I655V rs1136201 allele	OR	2011	Dahabreh	34	N	1.04	21136	24377	0.1214	621.647	0.0392207	0.0392207	716.971	0.052	SNP can't be calculated from the meta
HER2 Ile655Val dominant Ile/Val +Val/Val vs Ile/Ile	OR	2010	Lu b	27	Y	1.1	11504	12538	0.351	426.074	0.0953102	0.0953102	464.37	0.098	Calculated from Li-2010b 4403/12538
hOGG1 Ser326Cys dominant Cys/Cys +Cys/Ser vs Ser/Ser	OR	2011	Wei	12	N	0.99	7858	8609	0.537	654.833	-0.0100503	0.0100503	717.417	0.046	Calculated from Wei-2011
HPV infection	OR	2011	Li b	9	Y	3.63	533	277	0.155	59.2222	1.28923	1.28923	30.7778	0.633	Calculated from the 9 studies analyazed by Li-2011b
HRAS1 VNTRs rare allele	OR	2011	Zhang b	13	Y	2.03	1926	2800	0.06	148.154	0.708036	0.708036	215.385	0.429	From Zhang-2011b rare allele 0,06
HRT ever estrogen use	OR	2012	Ni	7	Y	1.25	2129	404113	0.52	304.143	0.223144	0.223144	57730.4	0.462	Calculated from Brinton 1986 1175/(1175+1083)
Hypothyroidism	OR	2012	Angelousi	12	N	1.06	12307	193404	0.113	1025.58	0.0582689	0.0582689	16117	0.086	Calculated from Simon-2002 table 2 530/4677
IGF-I (CA)19 allele	OR	2008	Chen	7	N	1.03	3533	7771	0.421	504.714	0.0295588	0.0295588	1110.14	0.054	Calculated from Chen-2008
IGFBP-3 A-202C allele rs2854744	OR	2010	Li b	21	N	0.98	28322	36772	0.506	1348.67	-0.0202027	0.0202027	1751.05	0.055	Calculated from Li-2010b Fig1 allele A=36323 Total 73544
LEPR Q223R GG/AG+AA	OR	2011	Liu	9	N	0.95	4627	5476	0.218	514.111	-0.0512933	0.0512933	608.444	0.059	Calculated from all studies listed in Liu 2011
LSP1 rs3817198 C/T allele	OR	2011	Chen c	7	Y	1.06	33920	35671	0.303	4845.71	0.0582689	0.0582689	5095.86	0.265	Calculated from Chen-2011C
LTA 252 A>G dominant=TNFBeta intron 1	OR	2012	Zhou e	7	N	1.17	4864	4071	0.512	694.857	0.157004	0.157004	581.571	0.282	Calculated from Zhou-2012e fig 1 2085/4071
Manganese SOD Ala9Val rs4880 Val/val+Val/Ala vs Ala/Ala rec	OR	2011	Chen	16	N	0.98	10693	12166	0.799	668.312	-0.0202027	0.0202027	760.375	0.049	Calculated from Chen-2011
MAP3K1 rs889312 allele	OR	2011	Lu b	7	Y	1.09	26015	33962	0.2855	3716.43	0.0861777	0.0861777	4851.71	0.433	Calculated from Lu-2011b
MDM2 SNP309 GG vs TT	OR	2012	Zhao	19	N	0.98	7910	7502	0.257	416.316	-0.0202027	0.0202027	394.842	0.047	Calculated from Zhao-2012 1926/7502
MDR1 C3435T dominant CT/TT vs CC	OR	2012	Sheng	8	Y	1.42	3900	6254	0.776	487.5	0.350657	0.350657	781.75	0.655	Calculated from Sheng-2012
MTHFR A1298C rs1801131 E429A dominant CC + AC vs. AA	OR	2011	Qiu c	26	N	0.99	12244	15873	0.523	470.923	-0.0100503	0.0100503	610.5	0.05	Calculated from Lissowska-2007
MTHFR A222V C677T rs1801133 allele	OR	2012	Yu b	51	Y	0.93	20907	23905	0.3326	409.941	-0.0725707	0.0725707	468.725	0.074	Calculated from Yu-2012b
MTR A2756G allele rs1805087	OR	2012	Weiner	12	N	1	7514	8636	0.18	626.167	0	0	719.667	0.046	Calculated from Weiner-2012
MTRR A66G allele rs1801394	OR	2012	Weiner	7	N	1.02	6431	7055	0.4438	918.714	0.0198026	0.0198026	1007.86	0.054	Calculated from Weiner-2012
NAT2 slow/rapid polymorphism	OR	2010	Zhang b	26	N	1.03	9215	10443	0.593	354.423	0.0295588	0.0295588	401.654	0.049	Calculated from Lissowska-2006 1305/2200
NBS1 657del5 carriers/non carriers	OR	2012	Zhang f	9	Y	2.63	7534	14034	0.0041	837.111	0.966984	0.966984	1559.33	0.134	Calculated from Zhang-2012f 58/13976
NBS1 G8360C allele	OR	2010	Wang	10	N	0.97	4452	5665	0.32	445.2	-0.0304592	0.0304592	566.5	0.052	Calculated from Wang-2010
NQO1 Pro187Ser dominant	OR	2011	Yuan	7	N	1.06	3177	4038	0.443	453.857	0.0582689	0.0582689	576.857	0.068	Calculated from Yuan-2011 1789/4038
NSAID c/c	OR	2008	Takkouche	16	Y	0.91	36849	57379	0.625	2303.06	-0.0943107	0.0943107	3586.19	0.4	Calculated from Zhang-2005 3622-1359/3622
Oral contraceptive use	OR	2012	Zhu	13	N	1.08	11722	848172	0.85	901.692	0.076961	0.076961	65244	0.109	Calculated from Hankinson-1997 52743/62137
p16 hypermethylation	OR	2012	Wang j	8	Y	6.58	691	525	0.048	86.375	1.88403	1.88403	65.625	0.944	Calculated from Wang-2012j 25/525
P53 codon 72 domin CC/GC vs GG	OR	2010	Zhang d	39	Y	0.9	26041	29679	0.465	667.718	-0.105361	0.105361	761	0.165	Calculated from Schmidt-2007
PgR +311G>A rs10895068 dominant AA+GA vs GG	OR	2010	Yu b	10	N	1.07	13702	14726	0.096	1370.2	0.0676586	0.0676586	1472.6	0.079	Calculated from Yu-2010b
Physical activity	OR	2013	Wu	31	Y	0.87	63786	2399723	0.842	2057.61	-0.139262	0.139262	77410.4	0.646	Calculated from Steindorf-2012 any level of activity /total 257805-40621/257805=217184/257805
RAD51 135G/C recessive rs1801320 CC vs CG+GG	OR	2011	Gao b	17	Y	1.4	11909	10164	0.123	700.529	0.336472	0.336472	597.882	0.541	Calculated from Antoniou-2008
Rheumatoid arthritis	OR	2008	Smitten	11	Y	0.84	1270	54677548	0.01	115.455	-0.174353	0.174353	4.97069e+06	0.0093	Prevalence RA worldwide around 1%
SL4A7 rs4973768 allele	OR	2012	Chen b	25	Y	1.08	108632	135818	0.376	4345.28	0.076961	0.076961	5432.72	0.449	SNP. Can't be calculated from meta.
Smoking x NAT2 rapid genotype all (pre-post meno)	OR	2008	Ambrosone	13	N	1.05	6758	7454	0.508	519.846	0.0487902	0.0487902	573.385	0.06	Caculated from NAT2 rapid*smoking controls table 4
Smoking x NAT2 slow genotype all (pre-post meno)	OR	2008	Ambrosone	13	Y	1.27	6758	7454	0.491	519.846	0.239017	0.239017	573.385	0.487	Calculated NAT2 slow*smoking control table 4
Statin use	OR	2012	Undela	21	N	0.99	76759	2364229	0.123	3655.19	-0.0100503	0.0100503	112582	0.05	from Parkinson
SULT1A1 Arg213His dominant Arg/His+ His/His vs Arg/Arg	OR	2012	Lee	13	N	1.15	9657	13243	0.431	742.846	0.139762	0.139762	1018.69	0.292	Calculated from Lee-2012 table 4
TGF- β 1-509C/T allele rs1800469	OR	2010	Niu	9	N	0.99	10197	13382	0.326	1133	-0.0100503	0.0100503	1486.89	0.049
TGF- β1 29C/T dominantCC+TC vs TT	OR	2010	Huang	18	N	1.01	11401	17701	0.666	633.389	0.00995033	0.00995033	983.389	0.047	calculated from Huang-2010
TGF-β1 T869C allele rs1800470	OR	2010	Qi b	25	Y	1.03	20022	24423	0.404	800.88	0.0295588	0.0295588	976.92	0.057	Calculated from Qi-2010b
TGFBR1*6A/9A allele	OR	2010	Colleran	12	N	1.12	5150	6344	0.089	429.167	0.113329	0.113329	528.667	0.074	Calculated from Colleran-2012 all studies -Feigelson
Thyroid antibodies	OR	2012	Hardefeldt c	11	Y	2.02	1651	6120	0.098	150.091	0.703098	0.703098	556.364	0.738	Calculated from Kuijpens-2005 (more controls)
Thyroid replacement treat.	OR	2012	Angelousi	7	N	0.99	10708	188813	0.16	1529.71	-0.0100503	0.0100503	26973.3	0.047	Calculated from Simon-2002 table 3 737/4604
TNFalpha 308A allele	OR	2011	Shen	13	N	1.05	10236	13143	0.164	787.385	0.0487902	0.0487902	1011	0.063	calculated from the 13 studies analyzed by Shen-2011
TP53 IVS3 16bp del/ins dom. rs17878362 ins/ins+ins/del vs del/del	OR	2010	Hu c	9	Y	1.15	2715	2595	0.276	301.667	0.139762	0.139762	288.333	0.11	Calculated from Hu-2010c
TP53 IVS6+62A/G rs1625895 dominant AA+GA vs GG	OR	2010	Hu d	10	N	1	8537	9586	0.239	853.7	0	0	958.6	0.047	Calculated from Hu-2010c
VEGF +936C/T dominant rs3025039 1:1+1:2 vs 2:2	OR	2011	Wang c	9	N	1.01	8013	8203	0.9773	890.333	0.00995033	0.00995033	911.444	0.015	Calculated from Wang-2100c
Vit A intake high vs low	OR	2011	Fulan	24	Y	0.83	25628	260727	0.5	1067.83	-0.18633	0.18633	10863.6	0.818	Highest versus lowest, event in controls assumed to be O,5
Vit D receptor BsmI poly BB vs bb	OR	2009	Raimondi	21	N	0.95	11701	15482	0.263	557.19	-0.0512933	0.0512933	737.238	0.063	Calculated from Raimondi-2009 (McKay-2009)
Vit D receptor ForkI poly ff vs FF	OR	2009	Raimondi	20	Y	1.14	12464	17416	0.249	623.2	0.131028	0.131028	870.8	0.189	Calculated from Raimondi-2009 (McKay-2009)
XPC 939Gln rs2228001 Lys/lys vs Gln/Gln	OR	2008	Francisco	7	N	0.86	1671	1691	0.242	238.714	-0.150823	0.150823	241.571	0.098	Calculated from Francisco-2008 Fig 2 410/1691
XPD D312N recessive NN/ND+DD	OR	2010	Jiang-b	11	N	0.96	10225	8658	0.114	929.545	-0.040822	0.040822	787.091	0.053	Calculated from all studies listed in Jiang-2010g
XPD Lys751Gln dominant LG+GG vs LL	OR	2010	Qiu g	30	Y	1.16	14283	14426	0.602	476.1	0.14842	0.14842	480.867	0.195	Calculated from Qiu-2010g (Kuschel-2005)
XRCC1 Arg399Gln dominant GlnGln +ArgGln vs ArgArg	OR	2011	Wu	44	N	1.04	20841	22688	0.55	473.659	0.0392207	0.0392207	515.636	0.057	Calculated from Wu-2011 Fig2 12479/22688
XRCC2 Arg188His rs3218536 dominant HisHis +HisArg vs ArgArg	OR	2010	Yu	16	N	0.93	18341	19028	0.149	1146.31	-0.0725707	0.0725707	1189.25	0.089	Calculated from Yu-2010
XRCC3 T241M recessive rs861539 TT+TM vs MM	OR	2012	He c	32	Y	1.1	21910	23961	0.87	684.688	0.0953102	0.0953102	748.781	0.084	Calculated from He-2012c
25(OH)D blood level	RR	2010	Chen b	7	Y	0.58	5489	5841	0.5	784.143	-0.544727	0.544727	834.429	0.9999	Highest versus lowest, event in controls assumed to be O,5
Alpha-caroten in blood (high vs low)	RR	2012	Aune b	12	Y	0.8	3531	9746	0.502	294.25	-0.223144	0.223144	812.167	0.366	See MAF-Aune-2012b. Calculated using the available data from each study in the meta analysis. Number of controls in the higher quart/quintile/ number of controls in higher + number of controls in lower
Beta-caroten in Blood (high vs low)	RR	2012	Aune b	14	N	0.82	3609	9902	0.522	257.786	-0.198451	0.198451	707.286	0.274	See MAF-Aune-2012b. Calculated using the available data from each study in the meta analysis. Number of controls in the higher quart/quintile/ number of controls in higher + number of controls in lower
Beta-cryptoxanthine high vs low	RR	2012	Aune b	10	N	0.89	2861	8524	0.494	286.1	-0.116534	0.116534	852.4	0.129	See MAF-Aune-2012b. Calculated using the available data from each study in the meta analysis. Number of controls in the higher quart/quintile/ number of controls in higher + number of controls in lower
Calcium intake	RR	2010	Chen b	15	Y	0.87	16010	255739	0.5	1067.33	-0.139262	0.139262	17049.3	0.584	Highest versus lowest, event in controls assumed to be O,5
Dietary Beta-caroten (hign vs low)	RR	2012	Aune b	10	Y	0.93	18191	757574	0.492	1819.1	-0.0725707	0.0725707	75757.4	0.324	See MAF-Aune-2012b. Calculated using the available data from each study in the meta analysis. Number of controls in the higher quart/quintile/ number of controls in higher + number of controls in lower
Dietary fiber (hign vs low)	RR	2012	Aune	16	Y	0.93	26523	972748	0.506	1657.69	-0.0725707	0.0725707	60796.8	0.299	See MAF-Aune-2012. Calculated using the available data from each study in the meta analysis. Number of controls in the higher quart/quintile/ number of controls in higher + number of controls in lower
Dietary Lycopene (high vs low)	RR	2012	Aune b	7	N	1	10537	441485	0.5	1505.29	0	0	63069.3	0.05	See MAF-Aune-2012b. Calculated using the available data from each study in the meta analysis. Number of controls in the higher quart/quintile/ number of controls in higher + number of controls in lower
Fasting glucose level (high vs low)	RR	2013	Boyle	10	N	1.11	15018	1108800	0.5	1501.8	0.10436	0.10436	110880	0.508	Highest versus lowest, event in controls assumed to be O,5
Fruits intake (high vs low)	RR	2012	Aune c	10	Y	0.92	16763	768905	0.502	1676.3	-0.0833816	0.0833816	76890.5	0.383	See MAF-Aune-2012c. Calculated using the available data from each study in the meta analysis. Number of controls in the higher quart/quintile/ number of controls in higher + number of controls in lower
Lignan/enterolignan	RR	2010	Buck	21	N	0.92	15137	148828	0.502	720.81	-0.0833816	0.0833816	7087.05	0.178	See Buck-2010 MAF. Calculated from the value of available largest studies
Lycopene in blood (high vs low)	RR	2012	Aune b	12	N	0.9	3512	9785	0.492	292.667	-0.105361	0.105361	815.417	0.117	See MAF-Aune-2012b. Calculated using the available data from each study in the meta analysis. Number of controls in the higher quart/quintile/ number of controls in higher + number of controls in lower
Metabolic symdrome	RR	2012	Esposito	11	Y	1.23	9643	336648	0.473	876.636	0.207014	0.207014	30604.4	0.848	Calculated from Rosato-2011 1148+782/4082
Milk intake high vs low	RR	2011	Dong d	13	N	0.9	16150	685488	0.5	1242.31	-0.105361	0.105361	52729.8	0.438	Highest versus lowest, event in controls assumed to be O,5
Preeclampsia	RR	2013	Kim	13	N	0.86	24850	1439323	0.034	1911.54	-0.150823	0.150823	110717	0.163	Calculated from data available from different study see Kim-2013
Pregnancy induced hypertension	RR	2013	Kim	7	N	0.83	10134	13911	0.11	1447.71	-0.18633	0.18633	1987.29	0.355	Calculated from data available from different study see Kim-2014
Red meat intake premeno	RR	2009	Taylor	10	Y	1.24	1908	67269	0.338	190.8	0.215111	0.215111	6726.9	0.282	Calculated from primary data: highest vesrsus lowest either quartile or quintile
Regular Aspirin Use	RR	2012	Bosetti	32	Y	0.9	54026	2595504	0.224	1688.31	-0.105361	0.105361	81109.5	0.397	Calculated from Marshall-2005 25731/114640
Soy isoflavones consumption high vs low	RR	2011	Dong c	14	Y	0.89	5828	364106	0.5	416.286	-0.116534	0.116534	26007.6	0.203	Highest versus lowest, event in controls assumed to be O,5
Total carotenoid in blood (high vs low)	RR	2012	Aune b	7	Y	0.74	2518	3485	0.512	359.714	-0.301105	0.301105	497.857	0.565	See MAF-Aune-2012b. Calculated using the available data from each study in the meta analysis. Number of controls in the higher quart/quintile/ number of controls in higher + number of controls in lower
Total dairy food intake high vs low	RR	2011	Dong d	12	Y	0.85	14838	527563	0.5	1236.5	-0.162519	0.162519	43963.6	0.796	Highest versus lowest, event in controls assumed to be O,5
Vegetables intake (high vs low)	RR	2012	Aune c	10	N	0.99	16600	735365	0.5	1660	-0.0100503	0.0100503	73536.5	0.0517	See MAF-Aune-2012c. Calculated using the available data from each study in the meta analysis. Number of controls in the higher quart/quintile/ number of controls in higher + number of controls in lower
Vit D intake	RR	2010	Chen b	11	Y	0.91	13879	271355	0.5	1261.73	-0.0943107	0.0943107	24668.6	0.361	Highest versus lowest, event in controls assumed to be O,5
Glaucoma
Marker		Meta-analysis
	ES	Year	Author	# stud	Sign	effect size	# patients	# controls	event/control	# pat/stu	LnOR	[LnOR]	#cont/stu	Power	Notes about event/control
LOXL1 SNP rs1048661 exfol glauc. Caucas	OR	2010	Chen	12	Y	2.35	2156	5202	0.66	179.667	0.854415	0.854415	433.5	0.984	From Chen 2010 Fig 4
LOXL1 SNP rs1048661 G POAG	OR	2010	Chen	10	N	0.93	1549	2665	0.599	154.9	-0.0725707	0.0725707	266.5	0.056	From Chen 2010 Fig 11
LOXL1 SNP rs2165241 exfol glauc. Caucas	OR	2010	Chen	10	Y	3.39	1880	16484	0.474	188	1.22083	1.22083	1648.4	1	From Chen 2010 Fig 5
LOXL1 SNP rs2165241 T POAG	OR	2010	Chen	12	N	0.95	2002	16372	0.452	166.833	-0.0512933	0.0512933	1364.33	0.058	From Chen 2010 Fig 12
LOXL1 SNP rs3825942 G exfol glauc. Caucas	OR	2010	Chen	13	Y	9.3	2224	4852	0.838	171.077	2.23001	2.23001	373.231	1	From Chen 2010 Fig 6
LOXL1 SNP rs3825942 G POAG	OR	2010	Chen	12	N	1.06	2210	2590	0.823	184.167	0.0582689	0.0582689	215.833	0.048	From Chen 2010 Fig 13
optineurin Met98Lys AA+AT/TT POAG	OR	2010	Cheng	22	N	1.08	4096	3510	0.111	186.182	0.076961	0.076961	159.545	0.045	Calculated from all data cited in Cheng-2010
optineurin R545Q AA+AG/GG POAG	OR	2010	Cheng	10	N	0.89	1928	1595	0.04	192.8	-0.116534	0.116534	159.5	0.042	Calculated from all data cited in Cheng-2010
optineurin T34T AG+AA/GG POAG	OR	2010	Cheng	15	Y	1.18	2416	2184	0.26	161.067	0.165514	0.165514	145.6	0.088	Calculated from all data cited in Cheng-2010
myocilin Q368X mutation POAG	OR	2012	Cheng	9	Y	4.68	3820	2144	0.0019	424.444	1.5433	1.5433	238.222	0.009	risk mutation in HC from Cheng-2012
myocilin T353I mutation POAG	OR	2012	Cheng	12	Y	2.17	3452	2609	0.0096	287.667	0.774727	0.774727	217.417	0.116	risk mutation in HC from Cheng-2012
OPA1 gene IVS8+32 T>C and HTG	OR	2012	Guo	7	N	0.98	1201	971	0.3671	171.571	-0.0202027	0.0202027	138.714	0.045	Calculated from Guo-2012
OPA1 gene IVS8+32 T>C and NTG	OR	2012	Guo	8	Y	1.26	713	964	0.2822	89.125	0.231112	0.231112	120.5	0.107	Calculated from Guo-2012
OPA1 gene IVS8+4 C>T and NTG	OR	2012	Guo	8	Y	1.52	713	964	0.0711	89.125	0.41871	0.41871	120.5	0.118	Calculated from Guo-2012
TP53 gene codon 72 SNP C/G allelic	OR	2012	Guo b	9	N	1.1	1930	1463	0.312	214.444	0.0953102	0.0953102	162.556	0.064	Calculated from Guo-2012b table 1
MTHFR gene C677T rs1801133 allelic	OR	2013	Huo	10	N	1.17	1224	1105	0.265	122.4	0.157004	0.157004	110.5	0.072	Calculated from HUO-2013 Table 1
any myopia as risk of POAG	OR	2011	Marcus	11	Y	1.92	1279	45345	0.174	116.273	0.652325	0.652325	4122.27	0.833	Calculated from all primary studies
high myopia as risk of POAG	OR	2011	Marcus	7	Y	2.46	949	28499	0.054	135.571	0.900161	0.900161	4071.29	0.824	Calculated from all primary studies
low myopia as risk of POAG	OR	2011	Marcus	7	Y	1.65	949	28499	0.107	135.571	0.500775	0.500775	4071.29	0.52	Calculated from all primary studies
TNF-a gene 308G/A rs1800629 allelic OAG	OR	2013	Xin	10	N	1.44	910	1332	0.11	91	0.364643	0.364643	133.2	0.112	From Xin-2013 table 1
plasma homocysteine and POAG	d	2012	Xu	12	Y	0.94	546	535		45.5	1.70497	1.70497	44.5833	0.993
POAG: primary open-angle glaucoma
NTG: normotensive glaucoma
Psoriasis
Marker		Meta-analysis
	ES	Year	Author	# stud	Sign	effect size	# patients	# controls	event:control	# pat/stu	LnOR	[LnOR]	#cont/stu	Power	Notes about event/control
PTPN22 C1858T rs2476601 T/C allelic	OR	2012	Chen	10	N	1.15	3756	7987	0.1	375.6	0.139762	0.139762	798.7	0.1	MAF from RA Lee-2012g table 1
Apolipo E Epsilon 2 vs 3+4	OR	2013	Han	7	Y	1.47	966	1092	0.111	138	0.385262	0.385262	156	0.182	event in control calculated from Han-2013
Apolipo E Epsilon 3 vs 2+4	OR	2013	Han	7	Y	0.71	966	1092	0.81	138	-0.34249	0.34249	156	0.205	event in control calculated from Han-2013
Apolipo E Epsilon 4 vs 2+3	OR	2013	Han	7	N	1.19	966	1092	0.0793	138	0.173953	0.173953	156	0.059	event in control calculated from Han-2013
Vit D receptor polym ApaI a/A allelic	OR	2013	Liu	8	N	1.03	715	937	0.508	89.375	0.0295588	0.0295588	117.125	0.048	MAF calculated from Liu-2013
Vit D receptor polym BsmI b/B allelic	OR	2013	Liu	8	N	1.07	644	927	0.705	80.5	0.0676586	0.0676586	115.875	0.045	MAF calculated from Liu-2013
Vit D receptor polym TaqI t v/T allelic	OR	2013	Liu	7	Y	1.28	704	805	0.335	100.571	0.24686	0.24686	115	0.125	MAF calculated from Liu-2013
VEGF +405 G/C allelic	OR	2010	Wu	7	Y	1.17	1266	1513	0.588	180.857	0.157004	0.157004	216.143	0.106	risk allele frequency calculated from Wu-2010
HLA-Cw*0602 +/- allelic	OR	2011	Wu	18	Y	4.55	3419	3297	0.068	189.944	1.51513	1.51513	183.167	0.998	MAF given in Wu-2011 table 3
Smoking asian	OR	2011	Zhu	9	Y	2.01	18253	28246	0.4	2028.11	0.698135	0.698135	3138.44	1	Calculated from Zhu-2011 Table S1
Smoking european	OR	2011	Zhu	16	Y	1.99	7260	14012	0.251	453.75	0.688135	0.688135	875.75	0.999	Calculated from Zhu-2011 Table S1
Alcohol consumption	OR	2012	Zhu b	15	Y	1.53	7681	17434	0.407	512.067	0.425268	0.425268	1162.27	0.978	calculated from the 15 studies analyzed by Zhu-2012b
IL23R rs11209026 A/G	OR	2012	Zhu c	17	Y	0.61	8869	18143	0.067	521.706	-0.494296	0.494296	1067.24	0.5	MAF calculated from Zhu-2012c Table 1
IL23R rs2201841 G/A	OR	2012	Zhu c	13	Y	1.12	10276	13884	0.503	790.462	0.113329	0.113329	1068	0.223	MAF calculated from Zhu-2012c Table 1
IL23R rs7530511 C/T	OR	2012	Zhu c	12	Y	0.82	6862	9086	0.13	571.833	-0.198451	0.198451	757.167	0.196	MAF calculated from Zhu-2012c Table 1
Rhumatoid Arthritis
Marker		Meta-analysis
	ES	Year	Author	# stud	Sign	effect size	# patients	# controls	event:control	# pat/stu	LnOR	[LnOR]	#cont/stu	Power	Notes about event/control
MHC2TA 168A/G rs3087456 G/A allelic	OR	2008	Bronson	10	Y	0.71	6861	9270	0.2843	686.1	-0.34249	0.34249	927	0.829	Calculated from Bronson-2008
TGF-b1 T869C rs1982073 allelic	OR	2010	Chang	7	N	1.38	1122	1132	0.449	160.286	0.322083	0.322083	161.714	0.28	calculated from the meta
GSTT1 null phenotype allelic	OR	2012	Chen	7	N	1.11	2652	4177	0.317	378.857	0.10436	0.10436	596.714	0.109	Calculated from Chen-2012 from initial and largest study
IL-18 -607A/C rs1946518 allelic	OR	2012	Chen b	7	N	0.75	1958	1707	0.451	279.714	-0.287682	0.287682	243.857	0.35	Calculated from Chen-2012b
FCGR3B copy # <2	OR	2012	Graf	7	Y	1.47	2646	2326	0.063	378	0.385262	0.385262	332.286	0.244	From McKinney-2010
IL-1B (-511) rs16944 allelic	OR	2008	Harrison	7	Y	1.13	5181	4319	0.3447	740.143	0.122218	0.122218	617	0.182	Calculated from Harrison 404/796+404 and Johnsen-2008
PADI4-94 allele rs2240340 allelic	OR	2013	Hou	17	Y	1.15	12550	18910	0.412	738.235	0.139762	0.139762	1112.35	0.302	Calculated from Hou-2013
PAID4-104 allele rs1748033 allelic	OR	2013	Hou	16	Y	1.17	7551	6394	0.343	471.938	0.157004	0.157004	399.625	0.19	Calculated from Hou-2013
PAID4-92 allele rs874881 allelic	OR	2013	Hou	10	Y	1.26	3630	2720	0.4	363	0.231112	0.231112	272	0.279	Calculated from Hou-2013
PAID4-90 allele rs11203367 allelic	OR	2013	Hou	8	Y	1.2	4540	3643	0.395	567.5	0.182322	0.182322	455.375	0.29	Calculated from Hou-2013
IRF5 rs2004640 allelic	OR	2013	Lee	12	Y	0.93	8777	7379	0.416	731.417	-0.0725707	0.0725707	614.917	0.093	Calculated from Lee-2013
IRF5 rs729302 allelic	OR	2013	Lee	7	Y	0.9	6401	4967	0.313	914.429	-0.105361	0.105361	709.571	0.156	Calculated from Lee-2013
TNPO3-IRF5 rs2280714 allelic	OR	2013	Lee	8	N	1.01	5774	5217	0.373	721.75	0.00995033	0.00995033	652.125	0.047	Calculated from Lee-2013
CCR5 delta 32 delta32/W allelic	OR	2013	Lee c	10	Y	0.77	3848	4095	0.102	384.8	-0.261365	0.261365	409.5	0.166	Calculated from Lee c-2013
FCRL3 -169 rs7528684 C/T allelic	OR	2010	Lee d	12	N	1.06	8817	8508	0.437	734.75	0.0582689	0.0582689	709	0.081	Calculated from Lee-2010d
TNFAIP3 rs10499194 C/T allelic	OR	2012	Lee e	7	N	1.02	12217	20188	0.056	1745.29	0.0198026	0.0198026	2884	0.049	From Shimane-2010 table 2
TNFAIP3 rs6920220 A/G allelic	OR	2012	Lee e	7	Y	1.22	12347	20065	0.159	1763.86	0.198851	0.198851	2866.43	0.696	Calculated from Lee-2012e table 2
PTPN22 C1858T rs2476601 T/C allelic	OR	2012	Lee g	18	Y	1.64	10172	10914	0.1	565.111	0.494696	0.494696	606.333	0.785	From Lee-g-2012 table 1
IL-10 -1082 rs1800896 G/A allelic	OR	2012	Lee h	12	N	1.033	1618	2218	0.435	134.833	0.0324672	0.0324672	184.833	0.043	Calculated from all the data of the individual sets in the meta Lee-2012h
IL-10 -592 rs1800872 C/A allelic	OR	2012	Lee h	9	Y	0.68	1211	1529	0.307	134.556	-0.385662	0.385662	169.889	0.289	Calculated from all the data of the individual sets in the meta Lee-2012h
CTLA-4 +49 rs231775 G/A allelic	OR	2012	Li	19	Y	1.11	7540	8231	0.43	396.842	0.10436	0.10436	433.211	0.109	Calculated from Li-2012
CTLA-4 CT60 rs3087243 A/G allelic	OR	2012	Li	11	Y	0.91	8203	7791	0.434	745.727	-0.0943107	0.0943107	708.273	0.14	Calculated from Li-2012
STAT4 rs7574865 T/G allelic	OR	2012	Liang	19	Y	1.25	19166	20010	0.233	1008.74	0.223144	0.223144	1053.16	0.587	Calculated from Liang-2012 fig1A 9315/40019
SLC22A4 sls2F1/F2 allelic	OR	2008	Okada	9	Y	1.11	8076	6837	0.179	897.333	0.10436	0.10436	759.667	0.123	Calculated from Okada-2008 using the mean of the frequencies
TRAF1-C5 rs2900180 allelic	OR	2010	Patsopoulos	9	Y	1.17	5964	8335	0.41	662.667	0.157004	0.157004	926.111	0.275	Calculated from Patsopoulos 2010
TRAF1-C5 rs3761847 allelic	OR	2010	Patsopoulos	13	Y	1.1	11003	14899	0.35	846.385	0.0953102	0.0953102	1146.08	0.167	Calculated from Patsopoulos 2010
FCGR3A 158V/F VV homzigote	OR	2010	Robinson	9	N	1.04	5320	4558	0.1	591.111	0.0392207	0.0392207	506.444	0.048	Robinson-2010 Table 1
IL-23 rs10489629 A/G allelic	OR	2012	Song b	7	Y	1.08	7213	8356	0.453	1030.43	0.076961	0.076961	1193.71	0.144	From Chen-Xu-2012
IL-23 rs1343151 A/G allelic	OR	2012	Song b	8	Y	1.11	7435	8708	0.346	929.375	0.10436	0.10436	1088.5	0.195	From Chen-Xu-2012
GSTM1 null/non-null allelic	OR	2012	Song c	8	N	1.14	2291	2731	0.272	286.375	0.131028	0.131028	341.375	0.106	Found in Mikuls-2012
Smoking current	OR	2010	Sugiyama	15	Y	1.35	13646	570351	0.131	909.733	0.300105	0.300105	38023.4	0.888	Calculated from Karlson 1999.
Smoking ever	OR	2010	Sugiyama	14	Y	1.4	13210	564542	0.451	943.571	0.336472	0.336472	40324.4	0.999	Calculated from Karlson 1999.
Smoking past	OR	2010	Sugiyama	11	Y	1.25	12636	567885	0.32	1148.73	0.223144	0.223144	51625.9	0.942	Calculated from Karlson 1999.
IL-1RN VNTR A2/others	OR	2010	Xue	15	N	0.98	2201	2559	0.208	146.733	-0.0202027	0.0202027	170.6	0.043	Calculated from Xue-2010

## Sheet: ADHD
ADHD
Marker		Meta-analysis
	ES	Year	Author	# stud	Sign	effect size	# patients	# controls	event/Cont	# pat/stu	LnOR	[LnOR]	#cont/stu	Power	Notes about event/control
Colorings (parents)	d	2012	Nigg	20	Y	0.18	794	0		39.7	0.326484	0.326484	0	0.199	difference between dependant means (matched pairs)
DAT imaging	d	2012	Fusar-Poli	9	Y	0.23	169	173		18.7778	0.417174	0.417174	19.2222	0.106
Errors CANTAB test	d	2011	Chamberlain	8	Y	-0.88	352	261		44	-1.59614	1.59614	32.625	0.965
Event related potential (error negativity)	d	2013	Geburek	7	Y	0.5	166	161		23.7143	0.9069	0.9069	23	0.389
Gender effect on CTP test	d	2012	Hasson	8	Y	0.31	1097			137.125	0.562278	0.562278	0	0.95	difference between dependant means (matched pairs)
Go/NoGo commission error (EOC)	d	2012	Metin	29	Y	0.44	1390	2207		47.931	0.798072	0.798072	76.1034	0.658
Go/NoGo reaction time (MRT)	d	2012	Metin	25	Y	0.28	1231	2011		49.24	0.507864	0.507864	80.44	0.344
Preschool intereference control	d	2011	Pauli-Pott	9	Y	0.55	562	952		62.4444	0.99759	0.99759	105.778	0.928
Preschool response inhibition	d	2011	Pauli-Pott	8	Y	0.64	451	685		56.375	1.16083	1.16083	85.625	0.959
Preschool vigilance	d	2011	Pauli-Pott	7	Y	0.54	417	779		59.5714	0.979452	0.979452	111.286	0.918
Preschool working memory	d	2011	Pauli-Pott	10	Y	0.32	569	794		56.9	0.580416	0.580416	79.4	0.447
Regulatory problem bat 2	d	2011	Hemmi	13	Y	0.36	849	1137		65.3077	0.652968	0.652968	87.4615	0.588
REM sleep %	d	2009	Cortese	7	N	0.17	219	148		31.2857	0.308346	0.308346	21.1429	0.09
Right caudate size (child)	d	2012	Frodl	7	Y	-0.56	218	227		31.1429	-1.01573	1.01573	32.4286	0.59
Salivary cortisol	d	2012	Scassellati	8	Y	-0.31	322	350		40.25	-0.562278	0.562278	43.75	0.289
Serum ferritin	d	2012	Cortese b	8	Y	-0.28	321	1814		40.125	-0.507864	0.507864	226.75	0.37
Sleep efficiency (sleep/in bed)	d	2009	Cortese	7	Y	0.25	219	148		31.2857	0.45345	0.45345	21.1429	0.14
Sleep onset latency	d	2009	Cortese	7	N	-0.13	219	148		31.2857	-0.235794	0.235794	21.1429	0.073
Stop Signal Reaction Time	d	2010	Lipszyc	69	Y	0.62	3691	2732		53.4928	1.12456	1.12456	39.5942	0.834
Strategy score CANTAB	d	2011	Chamberlain	11	Y	-0.51	650	453		59.0909	-0.925038	0.925038	41.1818	0.7
Theta/beta ratio 6-18 years	d	2013	Arns	8	Y	0.75	1242	505		155.25	1.36035	1.36035	63.125	0.999
Time off-task in classroom	d	2008	Kofler	23	Y	0.73	1176	1176		51.1304	1.32407	1.32407	51.1304	0.954
Urinary HVA	d	2012	Scassellati	9	N	-0.11	141	106		15.6667	-0.199518	0.199518	11.7778	0.059
Urinary MHPG	d	2012	Scassalati	15	Y	-0.41	298	236		19.8667	-0.743658	0.743658	15.7333	0.221
Urinary NE	d	2012	Scassellati	7	Y	0.41	157	91		22.4286	0.743658	0.743658	13	0.206
Working memory, phonological	d	2012	Kasper	34	Y	0.69	988	1086		29.0588	1.25152	1.25152	31.9412	0.754
Working memory, visuospacial	d	2012	Kasper	29	Y	0.74	830	1040		28.6207	1.34221	1.34221	35.8621	0.831
5-HTR1B gene rs6296 allelic	OR	2009	Forero	10	N	1.07	3028	2952	0.314	302.8	0.0676586	0.0676586	295.2	0.062	Calculated from the data available for the polymorphism in Forero sup 2
5-HTTLPR (SLC6A4) S/L allelic	OR	2009	Forero	17	Y	1.17	3650	4585	0.477	214.706	0.157004	0.157004	269.706	0.126	Calculated from the data available for the polymorphism in Forero sup 2
ADRA2A MspI rs1800544 allelic	OR	2009	Gizer	11	N	1	2274	2240	0.456	206.727	0	0	203.636	0.047	PubMed
BDNF val/66/met rs6265 allelic	OR	2009	Forero	14	N	1.05	3805	3658	0.18	271.786	0.0487902	0.0487902	261.286	0.049	MAF from Forrero-2009
COMT val/met rs4680 allelic	OR	2009	Gizer	16	N	0.99	3242	3109	0.369	202.625	-0.0100503	0.0100503	194.312	0.045	PubMed
DAT 10-R 3’UTR VNTR allelic	OR	2009	Gizer	34	Y	1.1	4832	4818	0.714	142.118	0.0953102	0.0953102	141.706	0.049	MAF see Yang 2007
DRD2-TaqI rs1800497 allelic	OR	2012	Wu	9	Y	1.65	1893	1845	0.258	210.333	0.500775	0.500775	205	0.633	From Pan-2015
DRD4 gene 7R carrier	OR	2010	Smith	28	Y	1.33	3034	4210	0.179	108.357	0.285179	0.285179	150.357	0.135	Calculated from Smith-2010 table 1A
DRD4 promoter insertion/dletion	OR	2012	Wu	9	N	1.09	1825	1824	0.752	202.778	0.0861777	0.0861777	202.667	0.052	risk allele frequency = 0,752 see Kustanovich-2004
DRD5 148-bp carrier	OR	2012	Wu	12	Y	1.26	2282	2248	0.431	190.167	0.231112	0.231112	187.333	0.187	MAF: see Lowe-2004
SLC64A VNTR (5-HTT STin2 10/12) allelic	OR	2009	Forero	10	N	1.01	2533	2561	0.339	253.3	0.00995033	0.00995033	256.1	0.045	Calculated from the data available for the polymorphism in Forero sup 2
SNAP25 rs3746544 allelic	OR	2009	Forero	7	Y	1.15	1435	1099	0.41	205	0.139762	0.139762	157	0.087	From Forero-2009

## Sheet: Autism
Autism
Marker		Meta-analysis
	ES	Year	Author	# stud	Sign	effect size	# patients	# controls	event/Cont	# pat/stu	LnOR	[LnOR]	#cont/stu	Power	Notes about event/control
Corpus callosum	d	2009	Frazier	10	Y	0.48	253	250		25.3	0.870624	0.870624	25	0.383
Homocysteine plasma/serum	d	2012	Frustaci	7	N	0.05	239	218		34.1429	0.09069	0.09069	31.1429	0.054
Methionine plasma/serum	d	2012	Frustaci	8	Y	0.48	345	324		43.125	0.870624	0.870624	40.5	0.579
Minor Physical Anormalities	d	2010	Ozgen	7	Y	0.84	330	382		47.1429	1.52359	1.52359	54.5714	0.987
Motor coordination	d	2010	Fournier	51	Y	1.2	957	1067		18.7647	2.17656	2.17656	20.9216	0.958
NAA frontal adults	d	2011	Aoki	7	N	0.12	90	113		12.8571	0.217656	0.217656	16.1429	0.061
NAA frontal children	d	2012	Aoki	8	Y	-0.35	764	531		95.5	-0.63483	0.63483	66.375	0.585
NAA global grey matter adults	d	2012	Ipser	7	N	-0.01	100	102		14.2857	-0.018138	0.018138	14.5714	0.05
NAA global grey matter children	d	2012	Ipser	9	N	-0.28	237	179		26.3333	-0.507864	0.507864	19.8889	0.151
Sensory symptoms	d	2009	Ben-Sasson	15	Y	1.5	1190	2184		79.3333	2.7207	2.7207	145.6	1
Superoxide dismutase erythrocytes	d	2012	Frustaci	8	N	0.2	231	205		28.875	0.36276	0.36276	25.625	0.112
Total Brain Volume (adults)	d	2008	Stanfield	8	Y	0.27	150	191		18.75	0.489726	0.489726	23.875	0.138
Total Brain Volume (children)	d	2008	Stanfield	9	Y	0.41	160	168		17.7778	0.743658	0.743658	18.6667	0.228
Vermal lobules I-V (adult)	d	2008	Stanfield	7	N	0.07	131	149		18.7143	0.126966	0.126966	21.2857	0.055
Vermal lobules VI-VII (adult)	d	2008	Stanfield	8	N	0.12	130	187		16.25	0.217656	0.217656	23.375	0.065
Vermal lobules VI-VII (children)	d	2008	Stanfield	8	Y	-0.43	183	132		22.875	-0.779934	0.779934	16.5	0.251
5HTTLPR S/L family-based trios	OR	2008	Huang	13	N	1.03	1031	2062	0.464	79.3077	0.0295588	0.0295588	158.615	0.039	Calculated from Clarke-2010 (MDD)
HOXA1 A218G rs1091154 allelic	OR	2011	Song	14	N	0.98	1076	1214	0.81	76.8571	-0.0202027	0.0202027	86.7143	0.04	event/control = 0,810 see Song-2011 table 2
HOXB1 nINS/INS insertion	OR	2011	Song	8	N	1.14	683	754	0.814	85.375	0.131028	0.131028	94.25	0.05	event/control = 0,814 see Song-2011 table 3
Neonatal Jaundice	OR	2011	Amin	13	Y	1.43	2872	55960	0.067	220.923	0.357674	0.357674	4304.62	0.307	Prevalence of jaunice in HC claculated from Jangaard: 3062/45808
STin2 VNTR 12/other TDT	OR	2008	Huang	8	N	1.13	809	1618	0.49	101.125	0.122218	0.122218	202.25	0.064	Calculated from Huang-2008 table 3
Maternal age ≥40 or ≥ 35 / 25-29	RR	2012	Sandin	10	Y	1.52	8619	3110859	0.102	861.9	0.41871	0.41871	311086	0.978	From Sandin-2012 : (mothers ≥ 40 or 35) / ((mother ≥ 40 or 35) + (mothers 25-129))
Paternal age 30-39 / ≤29	RR	2011	Hultman	12	Y	1.22	21837	7878465	0.488	1819.75	0.198851	0.198851	656539	0.988	Calculated Hultman-2011
Paternal age 40-49 / ≤29	RR	2011	Hultman	12	Y	1.78	12405	4764773	0.153	1033.75	0.576613	0.576613	397064	1	Calculated Hultman-2011
Paternal age 50 and older / ≤29	RR	2011	Hultman	7	Y	2.46	8410	3689744	0.0155	1201.43	0.900161	0.900161	527106	0.996	Calculated Hultman-2011

## Sheet: Major Depressive Disorder
Depression
Marker		Meta-analysis
	ES	Year	Author	# stud	Sign	effect size	# patients	# controls	event/Cont	# pat/stu	LnOR	[LnOR]	#cont/stu	Power	Notes about event/control
amygdala acti x 5-HTTLPR	d	2008	Munafo	14	Y	0.54	339	160		24.2143	0.979452	0.979452	11.4286	0.302
Amygdala left volume	d	2012	Arnone	18	N	0.09	489	484		27.1667	0.163242	0.163242	26.8889	0.062
autobiographic memory latency	d	2013	Liu	8	Y	0.4	286	284		35.75	0.72552	0.72552	35.5	0.388
BDNF serum level	d	2010	Bocchio	15	Y	-0.98	489	453		32.6	-1.77752	1.77752	30.2	0.969
Caudate volume	d	2012	Bora	12	N	-0.39	605	380		50.4167	-0.707382	0.707382	31.6667	0.398
CSF volume	d	2012	Arnone	7	N	0.25	209	195		29.8571	0.45345	0.45345	27.8571	0.155
Dexa Suppres Test ado 16h	d	2009	Lopez-Duran	17	Y	0.57	385	524		22.6471	1.03387	1.03387	30.8235	0.529
Emotional reactivity to negative stimuli	d	2008	Bylsma	19	Y	-0.25	465	452		24.4737	-0.45345	0.45345	23.7895	0.136
Emotional reactivity to positive stimuli	d	2008	Bylsma	14	Y	-0.53	375	305		26.7857	-0.961314	0.961314	21.7857	0.439
Facial exp of emotion discrimination	d	2010	Demenescu	8	Y	-0.58	169	189		21.125	-1.052	1.052	23.625	0.475
Frontal cortex	d	2012	Bora	11	Y	-0.27	377	304		34.2727	-0.489726	0.489726	27.6364	0.18
GLx (GLU + glutamine) whole	d	2012	Luykx	13	N	-0.36	224	237		17.2308	-0.652968	0.652968	18.2308	0.178
Hippocampus volume (L+R)	d	2012	Arnone	37	Y	-0.26	1512	1340		40.8649	-0.471588	0.471588	36.2162	0.202
Hippocampus volume, MDD first episode	d	2011	Cole	7	Y	-0.47	171	282		24.4286	-0.852486	0.852486	40.2857	0.433
IL-6 blood diagnozed MDD case/control	d	2012	Liu	18	Y	0.68	508	405		28.2222	1.23338	1.23338	22.5	0.648
Interleukin-10	d	2012	Hiles	19	N	-0.31	685	1152		36.0526	-0.562278	0.562278	60.6316	0.309
Interleukin-1ß	d	2012	Liu	10	N	-0.52	290	290		29	-0.943176	0.943176	29	0.494
lateral ventricle (total)	d	2011	Kempton	16	Y	0.41	371	539		23.1875	0.743658	0.743658	33.6875	0.32
orbitofrontal cortex	d	2012	Bora	12	Y	-0.37	598	453		49.8333	-0.671106	0.671106	37.75	0.397
overgeneral autobiographic memory	d	2013	Liu	12	Y	1.11	412	379		34.3333	2.01332	2.01332	31.5833	0.993
Paternal D, 1st-2nd trim gestation	d	2010	Paulson	9	Y	0.11	959	14620		106.556	0.199518	0.199518	1624.44	0.196
Paternal D, 3rd trim gestation	d	2010	Paulson	9	Y	0.12	165	1463		18.3333	0.217656	0.217656	162.556	0.077
Paternal D, postpartum birth-3 m	d	2010	Paulson	19	Y	0.08	272	3021		14.3158	0.145104	0.145104	159	0.06
Phoenic verbal fluency	d	2012	Wagner	10	Y	0.72	247	314		24.7	1.30594	1.30594	31.4	0.749
Pituitary volume	d	2012	Arnone	8	Y	0.49	197	265		24.625	0.888762	0.888762	33.125	0.443
Putamen volume	d	2012	Bora	10	Y	-0.42	500	331		50	-0.761796	0.761796	33.1	0.442
salivary cortisol	d	2010	Knorr	20	Y	0.15	1276	1032		63.8	0.27207	0.27207	51.6	0.125
Semantic verbal fluency	d	2012	Wagner	9	Y	0.92	238	296		26.4444	1.6687	1.6687	32.8889	0.932
SGPFC left volume	d	2012	Arnone	7	N	-0.37	220	209		31.4286	-0.671106	0.671106	29.8571	0.295
soluble interleukin-2 receptor (plasma)	d	2012	Liu	8	Y	0.55	335	218		41.875	0.99759	0.99759	27.25	0.594
specific autobiographic memory	d	2013	Liu	16	Y	-1.05	600	448		37.5	-1.90449	1.90449	28	0.986
Stressful Events MMDD 1st onset/relapse	d	2008	Stroud	13	Y	0.11	1589	0		122.231	0.199518	0.199518	0	0.226	difference between dependant means (matched pairs)
Stroop interference test	d	2012	Wagner	7	Y	1.18	201	275		28.7143	2.14028	2.14028	39.2857	0.997
thalamus (total)	d	2011	Kempton	7	Y	0.33	245	205		35	0.598554	0.598554	29.2857	0.253
Tumor necrosis factor	d	2012	Liu	15	Y	0.56	511	444		34.0667	1.01573	1.01573	29.6	0.595
5-HTTLPR S/L risk frequency	OR	2010	Clarke	46	Y	1.08	7814	16107	0.484	169.87	0.076961	0.076961	350.152	0.069	From Clarke-2010 Table 1
5-HTTLPR S/L risk x stress	OR	2009	Rish	14	N	1.01	1769	12481	0.484	126.357	0.00995033	0.00995033	891.5	0.046	From Clarke-2010 Table 1
Angiotens-conv gene DD/II	OR	2012	Wu	15	Y	1.28	2479	7744	0.492	165.267	0.24686	0.24686	516.267	0.277	Calculated from Wu-2012 table 3
Anxious parents as MDD risk	OR	2009	Micco	12	Y	2.67	148	1287	0.527	12.3333	0.982078	0.982078	107.25	0.232	Events in HC given by Micco-2009, Table 3
APOE e2/e3	OR	2008	Lopez-Leon	7	Y	0.51	827	1616	0.092	118.143	-0.673345	0.673345	230.857	0.243	From Fan-2006
BDNF Val 66 Met rs6265 allelic	OR	2013	Gyekis	23	N	0.96	4173	12747	0.201	181.435	-0.040822	0.040822	554.217	0.047	PubMed
Chronic disease predicting MDD	OR	2010	Chang-Quan	8	Y	1.53	1056	9919	0.582	132	0.425268	0.425268	1239.88	0.578	From Chang-Quan-2010
Education level (less) cross-sectionnal	OR	2010	Chang-Quan b	24	Y	1.58	8322	32335	0.563	346.75	0.457425	0.457425	1347.29	0.954	Low educated in HC from Chang-Quan-2010b 18210/32335
Education level (less) longitudinal study	OR	2010	Chang-Quan b	12	Y	1.49	1172	9159	0.366	97.6667	0.398776	0.398776	763.25	0.441	Low educated in HC from Chang-Quan-2010b 3352/9159
homocysteine : high plasma level	OR	2008	Ameida	7	Y	1.7	1168	10955	0.149	166.857	0.530628	0.530628	1565	0.791	calculated from Almeida-2008
HTR1A rs6295 MDD allelic	OR	2013	Kishi	14	Y	0.87	3199	4380	0.423	228.5	-0.139262	0.139262	312.857	0.11	Calculated from Kishi-2013 (MDD+HC)
Low birth weight	OR	2013	Wojcik	18	N	1.15	10555	48887	0.057	586.389	0.139762	0.139762	2715.94	0.114	From Wojcik-2013
MRI hyperintensitises (any)	OR	2011	Kempton	10	N	1.6	491	532	0.244	49.1	0.470004	0.470004	53.2	0.167	From Kempton-2011
MRI hyperintensitises deep WM	OR	2011	Kempton	14	N	1.09	765	957	0.333	54.6429	0.0861777	0.0861777	68.3571	0.044	From Kempton-2011
MRI hyperintensitises periventricular	OR	2011	Kempton	11	N	1.16	419	498	0.319	38.0909	0.14842	0.14842	45.2727	0.049	From Kempton-2011
MRI hyperintensitises subcortical GM	OR	2011	Kempton	8	Y	1.75	503	343	0.361	62.875	0.559616	0.559616	42.875	0.269	From Kempton-2011
MTHFR C677T T/C asian allelic	OR	2013	Wu	13	Y	1.36	1120	2014	0.408	86.1538	0.307485	0.307485	154.923	0.187	MAF calculated from Wu-2013
MTHFR C677T T/C white allelic	OR	2013	Wu	13	N	1.06	3872	15068	0.317	297.846	0.0582689	0.0582689	1159.08	0.066	MAF calculated from Wu-2013

## Sheet: Schizophrenia
Schizophrenia
Marker		Meta-analysis
	ES	Year	Author	# stud	Sign	effect size	# patients	# controls	event/Cont	# pat/stu	LnOR	[LnOR]	#cont/stu	Power	Notes about event/control
Age at onset family history	d	2010	Esterberg	15	Y	-0.17	6969	0		464.6	-0.308346	0.308346	0	0.955	Means: difference between two dependant means (matched pairs)
Amygdala	d	2013	Haijma	40	Y	-0.309	1019	1186		25.475	-0.560464	0.560464	29.65	0.202
Anterior cingulate gyrus	d	2013	Haijma	29	Y	-0.337	946	973		32.6207	-0.611251	0.611251	33.5517	0.274
Anterior insula volume	d	2012	Sheperd	9	Y	-0.64	291	314		32.3333	-1.16083	1.16083	34.8889	0.732
Arachidonic acid	d	2013	Hoen	22	Y	1.52	580	580		26.3636	2.75698	2.75698	26.3636	0.999
ATD angle	d	2012	Golembo-Smith	10	N	-0.1	819	687		81.9	-0.18138	0.18138	68.7	0.093
Attention (reaction time)	d	2012	Fioravanti	76	Y	0.99	2852	2481		37.5263	1.79566	1.79566	32.6447	0.983
Attention EOS	d	2011	Nieto	11	Y	-1.01	373	385		33.9091	-1.83194	1.83194	35	0.985
BDNF level	d	2011	Green	17	Y	-0.59	1114	970		65.5294	-1.07014	1.07014	57.0588	0.899
CAT activity	d	2010	Zhang b	8	N	0.44	338	256		42.25	0.798072	0.798072	32	0.456
Caudate nucleus	d	2013	Haijma	35	N	-0.035	1101	1154		31.4571	-0.063483	0.063483	32.9714	0.052
Cerebellum	d	2013	Haijma	20	Y	-0.153	726	676		36.3	-0.277511	0.277511	33.8	0.097
Ch ACC	d	2012	Kraguljac	10	N	0.05	219	183		21.9	0.09069	0.09069	18.3	0.053
Ch hippocampus	d	2012	Kraguljac	7	N	-0.19	150	189		21.4286	-0.344622	0.344622	27	0.098
Ch thalamus	d	2012	Kraguljac	8	N	-0.13	171	138		21.375	-0.235794	0.235794	17.25	0.067
Cortical gray matter	d	2013	Haijma	15	Y	-0.434	495	492		33	-0.787189	0.787189	32.8	0.412
Cr ACC	d	2012	Kraguljac	10	N	-0.15	219	183		21.9	-0.27207	0.27207	18.3	0.074
Cr Hippocampus	d	2012	Kraguljac	7	N	-0.12	150	189		21.4286	-0.217656	0.217656	27	0.068
Cr thalamus	d	2012	Kraguljac	8	N	-0.03	171	138		21.375	-0.054414	0.054414	17.25	0.051
DAT density	d	2013	Fusar-Poli	13	N	0.24	202	147		15.5385	0.435312	0.435312	11.3077	0.091
Digit span	d	2012	Fioravanti	31	Y	-0.67	1209	883		39	-1.21525	1.21525	28.4839	0.76
Digit span backwards	d	2009	Forbes	30	Y	-0.86	1184	1127		39.4667	-1.55987	1.55987	37.5667	0.961
Docosahexanoic acid (DHA)	d	2013	Hoen	21	Y	0.67	560	560		26.6667	1.21525	1.21525	26.6667	0.676
Docosapentaenoic acid (DPA)	d	2013	Hoen	16	Y	1.14	437	421		27.3125	2.06773	2.06773	26.3125	0.983
Dopamin receptor availability	d	2012	Howes	22	Y	0.26	337	324		15.3182	0.471588	0.471588	14.7273	0.106
dopamine synthesis capacity	d	2013	Fusar Poli b	11	Y	0.86	113	131		10.2727	1.55987	1.55987	11.9091	0.481
Effect of FH on –ve symtoms	d	2010	Esterberg	12	Y	0.23	1172	0		97.6667	0.417174	0.417174	0	0.616	Means: difference between two dependant means (matched pairs)
Effect of FH on +ve symptom	d	2010	Esterberg	11	N	0.11	1073	0		97.5455	0.199518	0.199518	0	0.19	Means: difference between two dependant means (matched pairs)
Emotion perception	d	2013	Savla	62	Y	0.89	1935	1715		31.2097	1.61428	1.61428	27.6613	0.919
Emotion processing	d	2013	Savla	12	Y	0.88	574	638		47.8333	1.59614	1.59614	53.1667	0.992
Executive control EOS	d	2011	Nieto	11	Y	-0.95	373	385		33.9091	-1.72311	1.72311	35	0.973
Executive function (Flexibility)	d	2012	Fioravanti	67	Y	-1.1	2867	2390		42.791	-1.99518	1.99518	35.6716	0.998
Facial emotion discrimination	d	2010	Chan	16	Y	-0.81	543	485		33.9375	-1.46918	1.46918	30.3125	0.89
Facial emotion identification	d	2010	Chan	21	Y	-1.03	773	579		36.8095	-1.86821	1.86821	27.5714	0.982
Facial emotion perception	d	2010	Chan	28	Y	-0.85	1007	813		35.9643	-1.54173	1.54173	29.0357	0.919
False belief picture seq	d	2009	Bora b	11	Y	1.08	395	327		35.9091	1.9589	1.9589	29.7273	0.99
False belief stories	d	2009	Bora b	11	Y	1.06	475	363		43.1818	1.92263	1.92263	33	0.995
Frontal Lobe GM	d	2013	Haijma	17	Y	-0.49	613	675		36.0588	-0.888762	0.888762	39.7059	0.558
Frontal lobe WM	d	2013	Haijma	15	N	-0.13	506	546		33.7333	-0.235794	0.235794	36.4	0.083
Fusiform gyrus	d	2013	Haijma	10	Y	-0.522	337	353		33.7	-0.946804	0.946804	35.3	0.57
General Cognitiv ability EOS	d	2011	Nieto	9	Y	-1.15	324	343		36	-2.08587	2.08587	38.1111	0.998
Genu of corpus callosum	d	2011	Patel	8	N	0.22	202	213		25.25	0.399036	0.399036	26.625	0.122
Globus Palidus	d	2013	Haijma	15	Y	0.26	510	634		34	0.471588	0.471588	42.2667	0.199
Glutamate frontal region	d	2013	Marsman	9	Y	-0.39	166	171		18.4444	-0.707382	0.707382	19	0.211
Glutamax	d	2013	Marsman	8	N	0.12	186	144		23.25	0.217656	0.217656	18	0.066
Glutamine	d	2013	Marsman	8	Y	0.4	140	135		17.5	0.72552	0.72552	16.875	0.205
GP activity	d	2010	Zhang b	12	N	-0.09	544	380		45.3333	-0.163242	0.163242	31.6667	0.067
Heschl's gyrus	d	2013	Haijma	12	Y	-0.294	301	336		25.0833	-0.533257	0.533257	28	0.182
Hippocampus	d	2013	Haijma	87	Y	-0.52	2487	2654		28.5862	-0.943176	0.943176	30.5057	0.501
In vivo IL1RA level	d	2008	Potvin c	7	Y	0.52	225	206		32.1429	0.943176	0.943176	29.4286	0.514
In vivo IL6 level	d	2008	Potvin c	19	Y	0.46	690	529		36.3158	0.834348	0.834348	27.8421	0.435
Incompatibility slowing (ref compatible condition)	d	2013	Westerhausen	21	N	0.04	1029	848		49	0.072552	0.072552	40.381	0.054
Incompatibility slowing (ref neutral condition)	d	2013	Westerhausen	8	N	-0.03	578	428		72.25	-0.054414	0.054414	53.5	0.053
Inferior frontal gyrus	d	2013	Haijma	10	Y	-0.408	342	315		34.2	-0.74003	0.74003	31.5	0.366
IQ and global SCH	d	2012	Fioravanti	102	Y	-0.96	4760	3656		46.6667	-1.74125	1.74125	35.8431	0.99
IQ at <16y with subsequent	d	2012	Dickson	13	Y	0.51	683	27277		52.5385	0.925038	0.925038	2098.23	0.955
Language (Verbal tasks)	d	2012	Fioravanti	70	Y	-0.99	3962	2434		56.6	-1.79566	1.79566	34.7714	0.995
Lateral ventricules	d	2013	Haijma	46	Y	0.455	1595	1558		34.6739	0.825279	0.825279	33.8696	0.461
Lateral ventricules change	d	2011	Olabi	10	Y	0.53	363	354		36.3	0.961314	0.961314	35.4	0.595
Left lateral ventricules FES	d	2012	De Peri	12	Y	0.49	396	429		33	0.888762	0.888762	35.75	0.518
Letter number span	d	2009	Forbes	12	Y	-1.36	533	520		44.4167	-2.46677	2.46677	43.3333	0.999
Linoleic acid	d	2013	Hoen	18	Y	0.73	489	464		27.1667	1.32407	1.32407	25.7778	0.741
Long term memory	d	2012	Fioravanti	45	Y	-1.14	2801	2244		62.2444	-2.06773	2.06773	49.8667	0.999
Memory efficiency	d	2012	Fioravanti	47	Y	-1.22	2066	1366		43.9574	-2.21284	2.21284	29.0638	0.999
Middle frontal gyrus	d	2013	Haijma	11	Y	-0.324	352	325		32	-0.587671	0.587671	29.5455	0.237
Minor physical anormalities	d	2011	Xu	14	Y	0.95	1207	1007		86.2143	1.72311	1.72311	71.9286	0.999
N400 Effect	d	2011	Wang	21	Y	-0.64	375	365		17.8571	-1.16083	1.16083	17.381	0.451
NAA ACC	d	2012	Kraguljac	10	N	-0.22	234	197		23.4	-0.399036	0.399036	19.7	0.108
NAA frontal region	d	2013	Marsman	19	Y	-0.32	401	378		21.1053	-0.580416	0.580416	19.8947	0.17
NAA hippocampus	d	2012	Kraguljac	7	N	-0.82	150	189		21.4286	-1.48732	1.48732	27	0.787
NAA thalamus	d	2012	Kraguljac	8	Y	-0.62	171	138		21.375	-1.12456	1.12456	17.25	0.456
Neurological soft sign Sch/cont	d	2011	Neelam	8	Y	1.83	558	524		69.75	3.31925	3.31925	65.5	1
NO level	d	2010	Zhang b	11	Y	1.38	518	391		47.0909	2.50304	2.50304	35.5455	0.999
Non-threatening facial expression	d	2011	Huang	12	Y	-0.51	389	327		32.4167	-0.925038	0.925038	27.25	0.484
Nucleus acubens	d	2013	Haijma	13	Y	-0.289	426	478		32.7692	-0.524188	0.524188	36.7692	0.221
Occipital lobe GM	d	2013	Haijma	9	Y	-0.221	339	361		37.6667	-0.40085	0.40085	40.1111	0.161
Olfaction identification	d	2012	Cohen	39	Y	-0.99	1342	1256		34.4103	-1.79566	1.79566	32.2051	0.977
Olfactory acuity	d	2012	Cohen	14	Y	-0.45	391	387		27.9286	-0.81621	0.81621	27.6429	0.38
Orbitofrontal cortex	d	2013	Haijma	19	Y	-0.212	550	591		28.9474	-0.384526	0.384526	31.1053	0.127
P200 amplitude for standard stimuli electrode vertex	d	2012	Ferreira-Santos	15	Y	-0.36	530	771		35.3333	-0.652968	0.652968	51.4	0.367
P200 amplitude for target stimuli vertex	d	2012	Ferreira-Santos	9	Y	0.48	329	376		36.5556	0.870624	0.870624	41.7778	0.556
P200 latency for standard stimuli electrode vertex	d	2012	Ferreira-Santos	13	Y	-0.32	412	589		31.6923	-0.580416	0.580416	45.3077	0.277
P200 Latency for target electrode vertex	d	2012	Ferreira-Santos	7	Y	0.42	254	314		36.2857	0.761796	0.761796	44.8571	0.458
Pain perception	d	2008	Potvin b	12	Y	0.44	249	334		20.75	0.798072	0.798072	27.8333	0.321
Parahippocampal gyrus	d	2013	Haijma	20	Y	-0.24	561	568		28.05	-0.435312	0.435312	28.4	0.143
Parietal lobe GM	d	2013	Haijma	9	Y	-0.313	354	404		39.3333	-0.567719	0.567719	44.8889	0.293
Planum temporale	d	2013	Haijma	14	Y	-0.417	444	405		31.7143	-0.756355	0.756355	28.9286	0.36
Posterior cingulate gyrus	d	2013	Haijma	10	Y	-0.324	311	324		31.1	-0.587671	0.587671	32.4	0.244
Prefrontal GM	d	2013	Haijma	16	Y	-0.409	659	604		41.1875	-0.741844	0.741844	37.75	0.434
Prefrontal WM	d	2013	Haijma	12	Y	-0.288	511	454		42.5833	-0.522374	0.522374	37.8333	0.248
Premorbid IQ	d	2012	Fioravanti	48	Y	-0.57	2049	1519		42.6875	-1.03387	1.03387	31.6458	0.673
Processing speed EOS	d	2011	Nieto	8	Y	-1.27	313	311		39.125	-2.30353	2.30353	38.875	0.999
Putamen	d	2013	Haijma	28	N	0.098	950	1006		33.9286	0.177752	0.177752	35.9286	0.069
Right lateral ventricules FES	d	2012	De Peri	12	Y	0.4	396	429		33	0.72552	0.72552	35.75	0.373
S100B levels in serum	d	2009	Schroeter	12	Y	0.88	366	358		30.5	1.59614	1.59614	29.8333	0.918
Self-recognition accuracy	d	2012	Waters	23	Y	-0.73	789	581		34.3043	-1.32407	1.32407	25.2609	0.777
Semantic memory : categorisation	d	2009	Doughty	20	N	-0.49	251	259		12.55	-0.888762	0.888762	12.95	0.224
Semantic memory : naming	d	2009	Doughty	21	Y	-1.45	506	590		24.0952	-2.63001	2.63001	28.0952	0.999
Semantic memory : priming	d	2009	Doughty	81	N	-0.03	1136	1193		14.0247	-0.054414	0.054414	14.7284	0.05
Semantic memory : verbal fluency	d	2009	Doughty	43	Y	-1.34	1408	1402		32.7442	-2.43049	2.43049	32.6047	0.999
Serial reaction t (learning)	d	2008	Siegert	9	Y	0.51	205	159		22.7778	0.925038	0.925038	17.6667	0.352
Short term memory	d	2012	Fioravanti	56	Y	-1.05	3032	2373		54.1429	-1.90449	1.90449	42.375	0.999
Social knowledge	d	2013	Savla	7	Y	0.54	298	263		42.5714	0.979452	0.979452	37.5714	0.668
Social perception	d	2013	Savla	13	Y	1.04	503	450		38.6923	1.88635	1.88635	34.6154	0.993
Spatial span Forward	d	2009	Forbes	19	Y	-0.94	898	645		47.2632	-1.70497	1.70497	33.9474	0.985
Splenium of corpus callosum	d	2011	Patel	8	Y	0.53	202	213		25.25	0.961314	0.961314	26.625	0.465
Stroop IE incr, response computerized version	d	2011	Westerhausen	20	Y	0.19	516	488		25.8	0.344622	0.344622	24.4	0.101
Stroop IE increased response time card version	d	2011	Westerhausen	18	Y	0.6	629	593		34.9444	1.08828	1.08828	32.9444	0.683
Stroop interference effect increased response errors	d	2011	Westerhausen	12	Y	0.62	424	343		35.3333	1.12456	1.12456	28.5833	0.681
Superior frontal gyrus	d	2013	Haijma	12	Y	-0.292	422	452		35.1667	-0.52963	0.52963	37.6667	0.233
Superior temporal gyrus GM	d	2013	Haijma	16	Y	-0.577	580	601		36.25	-1.04656	1.04656	37.5625	0.687
Superior temporal gyrus total	d	2013	Haijma	14	N	-0.269	394	406		28.1429	-0.487912	0.487912	29	0.169
Superoxyde dismutase activity	d	2010	Zhang b	14	N	-0.13	683	450		48.7857	-0.235794	0.235794	32.1429	0.087
Temporal GM	d	2013	Haijma	19	Y	-0.433	717	716		37.7368	-0.785375	0.785375	37.6842	0.461
Temporal lobe	d	2013	Haijma	25	Y	-0.216	642	586		25.68	-0.391781	0.391781	23.44	0.114
Temporal lobe WM	d	2013	Haijma	14	N	-0.042	489	519		34.9286	-0.0761796	0.0761796	37.0714	0.053
Thalamus	d	2013	Haijma	35	Y	-0.312	1168	1351		33.3714	-0.565906	0.565906	38.6	0.255
Theory of mind (eyes and hinting)	d	2013	Savla	50	Y	0.96	1760	1536		35.2	1.74125	1.74125	30.72	0.969
Third ventricule	d	2013	Haijma	25	Y	0.599	820	773		32.8	1.08647	1.08647	30.92	0.655
Threatening facial expression	d	2011	Huang	11	Y	-0.74	382	317		34.7273	-1.34221	1.34221	28.8182	0.827
Total A-B ridge count	d	2012	Golembo-Smith	18	Y	-0.31	1699	1736		94.3889	-0.562278	0.562278	96.4444	0.566
Total Brain volume	d	2013	Haijma	119	Y	-0.302	3547	3894		29.8067	-0.547768	0.547768	32.7227	0.218
Total CSF	d	2013	Haijma	34	Y	0.355	1142	1184		33.5882	0.643899	0.643899	34.8235	0.306
Total finger ridge count	d	2012	Golembo-Smith	18	Y	-0.2	1626	1690		90.3333	-0.36276	0.36276	93.8889	0.271
Total grey matter	d	2013	Haijma	63	Y	-0.493	2010	2316		31.9048	-0.894203	0.894203	36.7619	0.521
Total Insula volume	d	2012	Sheperd	17	Y	-0.45	535	504		31.4706	-0.81621	0.81621	29.6471	0.408
Total nitrite (plasma/serum)	d	2012	Maia de Oliveira	10	N	0.28	505	339		50.5	0.507864	0.507864	33.9	0.239
Total white matter	d	2013	Haijma	61	Y	-0.175	2007	2163		32.9016	-0.317415	0.317415	35.459	0.109
TRBARS level	d	2010	Zhang b	16	Y	0.79	701	428		43.8125	1.4329	1.4329	26.75	0.89
Verbal fluency EOS	d	2011	Nieto	8	Y	-0.95	318	310		39.75	-1.72311	1.72311	38.75	0.986
Verbal learning/memor EOS	d	2011	Nieto	9	Y	-0.86	312	315		34.6667	-1.55987	1.55987	35	0.944
Visiospatial skills EOS	d	2011	Nieto	7	Y	-0.96	271	269		38.7143	-1.74125	1.74125	38.4286	0.986
Vol gray matter FES	d	2012	De Peri	12	Y	-0.36	412	438		34.3333	-0.652968	0.652968	36.5	0.321
Vol R-hippocampus chronic	d	2012	Adriano	22	Y	-0.65	739	896		33.5909	-1.17897	1.17897	40.7273	0.79
Vol R-hippocampus FES	d	2012	Adriano	13	Y	-0.56	388	562		29.8462	-1.01573	1.01573	43.2308	0.641
Whole brain volume change	d	2011	Olabi	14	Y	-0.4	538	454		38.4286	-0.72552	0.72552	32.4286	0.376
absent adhesio interthalamica MRI	OR	2011	Trzesniak	11	Y	1.98	797	718	0.114	72.4545	0.683097	0.683097	65.2727	0.234	Calculated from Trzesniak-2011 Table 2 and Table 3
AKT1 (rs2498799) rs1130233 A/T alle	OR	2008	Shi b	7	N	0.97	2291	2403	0.297	327.286	-0.0304592	0.0304592	343.286	0.049	From Shi-2008b
AKT1 rs1130214 G/T allelic	OR	2010	Lee	7	N	0.98	4491	4782	0.237	641.571	-0.0202027	0.0202027	683.143	0.048	Calculated from Lee-2010
AKT1 rs2494732 allelic	OR	2010	Lee	7	N	1.06	2708	2858	0.361	386.857	0.0582689	0.0582689	408.286	0.064	Calculated from Lee-2010
AKT1 rs3730358 allelic	OR	2010	Lee	7	N	1.02	4526	4791	0.128	646.571	0.0198026	0.0198026	684.429	0.047	Calculated from Lee-2010
APOE E2/3/4 E4 vs E3	OR	2008	Allen	24	N	1.09	2931	5065	0.092	122.125	0.0861777	0.0861777	211.042	0.046	From Martorell-2001 table 1
BDNF C270T T/C allelic	OR	2009	Kawashima	10	Y	1.22	2887	3336	0.036	288.7	0.198851	0.198851	333.6	0.066	From Kawashima -2009 table 4
BDNF Val66Met rs6265 allelic	OR	2009	Kawashima	22	N	0.97	6568	8824	0.331	298.545	-0.0304592	0.0304592	401.091	0.049	From Kawashima-2009 table 3
BDV infection	OR	2012	Arias	23	Y	2.03	2266	2372	0.046	98.5217	0.708036	0.708036	103.13	0.205	Calculated from Arias-2012 Table 1
CHI3L1 rs4950928 C/T allelic	OR	2010	Ohi	7	N	1.03	3606	5311	0.16	515.143	0.0295588	0.0295588	758.714	0.05	From Ohi-2010 table 1
Childhood adversity	OR	2013	Matheson	7	Y	3.6	798	883	0.268	114	1.28093	1.28093	126.143	0.997	Rate of maltraitment in HC given in Matheson-2013 Fig 2a
CMV infection	OR	2012	Arias	15	N	0.86	553	376	0.319	36.8667	-0.150823	0.150823	25.0667	0.043	Calculated from Arias-2012
COMT rs165599 allelic	OR	2009	Okochi	11	N	1.03	7059	11997	0.457	641.727	0.0295588	0.0295588	1090.64	0.056	MAF from Okochi-2009
COMT rs737865 allelic	OR	2009	Okochi	10	N	1.04	6599	9323	0.258	659.9	0.0392207	0.0392207	932.3	0.06	MAF from Okochi-2009
COMT Val108/158 Met rs4680 allelic	OR	2009	Okochi	48	N	0.99	13088	16531	0.325	272.667	-0.0100503	0.0100503	344.396	0.046	MAF from Okochi-2009
DAO rs211190 C/G allelic	OR	2008	Shi b	9	N	1.05	2517	2960	0.368	279.667	0.0487902	0.0487902	328.889	0.054	From Shi-2008b
DAO rs3741775 G/C allelic	OR	2008	Shi b	9	N	0.91	2514	2959	0.445	279.333	-0.0943107	0.0943107	328.778	0.085	From Shi-2008b
DAO rs3918346 T/A allelic	OR	2008	Shi b	9	N	1.04	2521	2966	0.33	280.111	0.0392207	0.0392207	329.556	0.051	From Shi-2008b
DISC rs1322784 allelic	OR	2009	Schumacher	7	Y	1.19	4123	4321	0.249	589	0.173953	0.173953	617.286	0.255	From Schumacher-2009 Table S2
DISC rs16854957 allelic	OR	2009	Schumacher	7	Y	1.22	3106	3126	0.143	443.714	0.198851	0.198851	446.571	0.179	From Schumacher-2009 Table S2
DRD2 rs1799732/del allelic	OR	2008	Shi b	16	N	0.88	4509	4466	0.116	281.812	-0.127833	0.127833	279.125	0.068	From Shi-2008b
DRD2 rs1800497 T/C allelic	OR	2008	Shi b	11	N	0.83	1124	1218	0.223	102.182	-0.18633	0.18633	110.727	0.073	From Shi-2008b
DRD2 Ser311Cys rs1801028 G vs C	OR	2012	Liu	16	Y	1.47	2269	2424	0.031	141.812	0.385262	0.385262	151.5	0.07	Calculated from Liu-2012 table 2
DRD3 Ser9Gly rs6280 allelic	OR	2008	Utsunomiya	9	N	1.03	1051	1005	0.277	116.778	0.0295588	0.0295588	111.667	0.043	From Utsunomiya
DRD4 rs1800955 C/T allelic	OR	2008	Shi b	8	Y	1.11	2128	2206	0.398	266	0.10436	0.10436	275.75	0.085	From Shi-2008b
DTNBP1 rs1011313 T/A allelic	OR	2008	Shi b	19	Y	1.08	6681	6596	0.1	351.632	0.076961	0.076961	347.158	0.063	From Shi-2008b
DTNBP1 rs1018381 T/A allelic	OR	2008	Shi b	16	N	1.04	4933	4937	0.088	308.312	0.0392207	0.0392207	308.562	0.045	From Shi-2008b
DTNBP1 rs2005976 A/T allelic	OR	2008	Shi b	10	N	0.94	4675	4672	0.205	467.5	-0.0618754	0.0618754	467.2	0.063	From Shi-2008b
DTNBP1 rs2619522 C/G allelic	OR	2008	Shi b	17	N	1	5679	5941	0.179	334.059	0	0	349.471	0.045	From Shi-2008b
DTNBP1 rs2619528 A/T allelic	OR	2008	Shi b	16	N	1.07	4076	4572	0.2	254.75	0.0676586	0.0676586	285.75	0.055	From Shi-2008b
DTNBP1 rs2619538 T/A allelic	OR	2008	Shi b	11	N	1.04	4817	5172	0.363	437.909	0.0392207	0.0392207	470.182	0.055	From Shi-2008b
DTNBP1 rs2619539 A/T allelic	OR	2008	Shi b	18	N	0.95	6212	6553	0.504	345.111	-0.0512933	0.0512933	364.056	0.055	From Shi-2008b
DTNBP1 rs3213207 G/C allelic	OR	2008	Shi b	19	Y	0.91	6889	7098	0.108	362.579	-0.0943107	0.0943107	373.579	0.058	From Shi-2008b
DTNBP1 rs760666 T/A allelic	OR	2008	Shi b	8	N	0.97	1959	2057	0.24	244.875	-0.0304592	0.0304592	257.125	0.046	From Shi-2008b
DTNBP1 rs760761 T/A allelic	OR	2008	Shi b	17	N	1	5940	6198	0.191	349.412	0	0	364.588	0.045	From Shi-2008b
DTNBP1 rs909706 G/C allelic	OR	2008	Shi b	10	N	0.98	3535	3733	0.323	353.5	-0.0202027	0.0202027	373.3	0.048	From Shi-2008b
G72/G30 rs1421292 M24 allelic	OR	2008	Shi	7	Y	1.11	2499	3801	0.477	357	0.10436	0.10436	543	0.115	From Shi-2008 table 2
G72/G30 rs2391191 M15 allelelic	OR	2008	Shi	17	N	0.95	5298	7779	0.562	311.647	-0.0512933	0.0512933	457.588	0.059	From Shi-2008 table 2
G72/G30 rs3916965 M12 allelic	OR	2008	Shi	12	N	0.96	3605	5454	0.549	300.417	-0.040822	0.040822	454.5	0.052	From Shi-2008 table 2
G72/G30 rs3916967 M14 allelic	OR	2008	Shi	13	N	1	3530	5050	0.525	271.538	0	0	388.462	0.048	From Shi-2008 table 2
G72/G30 rs778293 M22 allelic	OR	2008	Shi	12	N	0.99	3733	4971	0.616	311.083	-0.0100503	0.0100503	414.25	0.046	From Shi-2008 table 2
G72/G30 rs778294 M19 allelic	OR	2008	Shi	11	N	0.94	3196	4971	0.245	290.545	-0.0618754	0.0618754	451.909	0.058	From Shi-2008 table 2
G72/G30 rs947267 M18 allelic	OR	2008	Shi	10	Y	0.87	2645	3673	0.409	264.5	-0.139262	0.139262	367.3	0.127	From Shi-2008 table 2
GABRB2 rs1816071 G/A allelic	OR	2008	Shi b	10	N	1	1847	1619	0.375	184.7	0	0	161.9	0.045	From Shi-2008b
GABRB2 rs1816072 C/T allelic	OR	2008	Shi b	10	N	1.01	1863	1614	0.42	186.3	0.00995033	0.00995033	161.4	0.044	From Shi-2008b
GABRB2 rs187269 C/G allelic	OR	2008	Shi b	9	N	1.09	1480	1526	0.28	164.444	0.0861777	0.0861777	169.556	0.055	From Shi-2008b
GABRB2 rs194072 C/T allelic	OR	2008	Shi b	10	N	1.06	1808	1613	0.181	180.8	0.0582689	0.0582689	161.3	0.047	From Shi-2008b
GABRB2 rs252944 C/T allelic	OR	2008	Shi b	10	N	1.06	1790	1631	0.167	179	0.0582689	0.0582689	163.1	0.04	From Shi-2008b
GABRB2 rs6556547 T/G allelic	OR	2008	Shi b	10	N	1.08	1788	1581	0.121	178.8	0.076961	0.076961	158.1	0.045	From Shi-2008b
HHV-1 infection	OR	2012	Arias	11	N	1.37	302	362	0.367	27.4545	0.314811	0.314811	32.9091	0.068	Calculated from Arias-2012
IL1B rs16944 T/G allelic	OR	2008	Shi b	11	Y	0.88	1583	2373	0.401	143.909	-0.127833	0.127833	215.727	0.084	From Shi-2008b
MTHFR A1298C rs1801131 allelic	OR	2011	Kim	14	N	1.09	3623	5323	0.318	258.786	0.0861777	0.0861777	380.214	0.074	From Yu-2004 in Kim-2011 table 3
MTHFR C667T rs1801133 allelic	OR	2011	Kim	22	Y	1.13	5761	7830	0.336	261.864	0.122218	0.122218	355.909	0.104	From Muntjewerff-2011 in Kim 2011 table 2
NRG1 SNP8NRG221533 rs35753505 al	OR	2008	Munafo	24	N	1.04	7615	7698	0.387	317.292	0.0392207	0.0392207	320.75	0.05	Calculated from Munaf-2008 and Munafo-2006
PPP3CC rs2461491 A/T allelic	OR	2008	Shi b	9	Y	1.07	6558	6527	0.434	728.667	0.0676586	0.0676586	725.222	0.093	From Shi-2008b
SIGMAR1 Gln2Pro rs1800866 allelic	OR	2012	Watanabe	7	Y	1.14	1898	2245	0.299	271.143	0.131028	0.131028	320.714	0.106	From Watanabe-2012
SLC6A4 VNTR/allele10 STin2.10 allelic	OR	2008	Shi b	10	Y	0.88	2043	2336	0.279	204.3	-0.127833	0.127833	233.6	0.079	From Shi-2008b
Toxoplasma Gondii infection	OR	2012	Arias	8	Y	2.7	667	1714	0.151	83.375	0.993252	0.993252	214.25	0.882	Calculated from Arias-2012
TPH1 A218C rs1800532 A/C allelic	OR	2010	Saetre	7	Y	1.17	2513	3093	0.461	359	0.157004	0.157004	441.857	0.188	Calculated from Saetre-2010 Table S1
Traumatic brain injury	OR	2011	Molloy	9	Y	1.65	9915	138479	0.0777	1101.67	0.500775	0.500775	15386.6	0.996	Calculated from Nielsen-2002
ZDHHC8 rs175174 G/A allelic	OR	2010	Xu	10	N	1.06	3378	3417	0.504	337.8	0.0582689	0.0582689	341.7	0.063	From Xu-2010 Table 2
ZNF804A rs1344706 G/T allelic	OR	2012	Zhang	21	Y	1.12	13707	19177	0.576	652.714	0.113329	0.113329	913.19	0.187	Ziang-2012 Fig4
1st generation immigrant	RR	2011	Bourque	19	Y	2.3	38716	55000000	0.053	2037.68	0.832909	0.832909	2.89474e+06	1	Total number of control and % of 1st generation immigrants estimated from the 4 largest studies
2nd generation immigrant	RR	2011	Bourque	11	Y	2.1	4515	4470000	0.067	410.455	0.741937	0.741937	406364	0.99	Total number of control and % of 2nd generation immigrants estimated from the 3 largest studies
Paternal age ≥50 / 25-29	RR	2011	Miller	12	Y	1.66	5227	1054918	0.023	435.583	0.506818	0.506818	87909.8	0.471	From Miller 2011
Paternal age 40-44 / 25-29	RR	2011	Miller	12	Y	1.22	6081	1186691	0.131	506.75	0.198851	0.198851	98890.9	0.353	From Miller 2011
Paternal age 45-49 / 25-29	RR	2011	Miller	12	Y	1.21	5392	1086980	0.0519	449.333	0.19062	0.19062	90581.7	0.16	From Miller 2011

## Sheet: Alzheimer
Alzheimer
Marker		Meta-analysis
	ES	Year	Author	# studies	Sign	effect size	# patients	# controls	event/control	# pat/stu	LnOR	[LnOR]	#cont/stu	Power	Notes about event/control
Amyloid beta1-40 levels	d	2011	Song	11	N	0.12	707	541		64.2727	0.217656	0.217656	49.1818	0.096
Amyloid beta1-42 levels	d	2011	Song	12	N	-0.12	853	630		71.0833	-0.217656	0.217656	52.5	0.1
BBB permeability (bioch measure)	d	2009	Farrall	12	N	0.65	240	266		20	1.17897	1.17897	22.1667	0.537
Cerebral blood flow velocity	d	2012	Sabayan	12	Y	-1.09	268	327		22.3333	-1.97704	1.97704	27.25	0.96
Cu serum levels	d	2012	Ventraglia	19	N	0.41	802	1095		42.2105	0.743658	0.743658	57.6316	0.517
Homocystein levels	d	2011	Ho	12	Y	0.59	831	2708		69.25	1.07014	1.07014	225.667	0.99
Neocortical copper	d	2011	Schrag	7	Y	-0.59	115	123		16.4286	-1.07014	1.07014	17.5714	0.384
Neocortical iron	d	2011	Schrag	14	N	-0.05	251	206		17.9286	-0.09069	0.09069	14.7143	0.052
Neocortical zinc	d	2011	Schrag	10	N	0.26	118	166		11.8	0.471588	0.471588	16.6	0.102
Odor detection threshold	d	2012	Rayahel	21	Y	0.92	550	632		26.1905	1.6687	1.6687	30.0952	0.921
Odor identification	d	2012	Rayahel	28	Y	2.05	694	960		24.7857	3.71829	3.71829	34.2857	1
Priming scores	d	2010	Millet	27	Y	-0.6	678	640		25.1111	-1.08828	1.08828	23.7037	0.538
Pulsatility index	d	2012	Sabayan	7	Y	0.5	161	179		23	0.9069	0.9069	25.5714	0.402
ABCA1 I883M I/M rs2066714 allelic	OR	2012	Jiang	8	N	1.1	2118	1852	0.102	264.75	0.0953102	0.0953102	231.5	0.052	Calculated from Katzov-2004
ABCA1 R1587K R/K rs2230808 allelic	OR	2012	Jiang	10	N	1.09	2942	2720	0.227	294.2	0.0861777	0.0861777	272	0.065	Calculated from Katzov-2004
ABCA1 R219K K/R rs2230806 allelic	OR	2012	Jiang	15	N	1.03	5372	5180	0.265	358.133	0.0295588	0.0295588	345.333	0.048	Calculated from Wahrle-2007
ACT -15A/T rs4934 AA/AT+TT	OR	2012	Guan	29	N	1.07	4212	4309	0.223	145.241	0.0676586	0.0676586	148.586	0.048	From Guan-2012 Fig 1
ACT -15A/T late onset AD allelic	OR	2012	Guan	14	N	1.07	2784	2668	0.46	198.857	0.0676586	0.0676586	190.571	0.055	From Guan-2012 Fig2
Antihypertensive medication	OR	2011	Chang-Quan	7	N	0.9	906	20838	0.402	129.429	-0.105361	0.105361	2976.86	0.076	Calculated from Chang-Quan-2011 Fig 2
APOE 219T/G TT vs TG+GG rs405509	OR	2010	Xin	16	Y	1.3	6614	6363	0.186	413.375	0.262364	0.262364	397.688	0.309	Calculated from Xin-2010 Fig 4
APOE 491A/T AA vs TT+AT rs449647	OR	2010	Xin	31	Y	1.49	5606	5793	0.659	180.839	0.398776	0.398776	186.871	0.405	Calculated from Xin-2010 Fig1
APOE ε4 late onset AD allelic	OR	2012	Sadigh-Eteghad	21	Y	3.98	2711	4066	0.114	129.095	1.38128	1.38128	193.619	0.999	Calculated from Sadigh-2012 Fig 3
BACE1 exon 5 CC+CG/GG	OR	2008	Llorca	9	N	1.01	1481	1720	0.639	164.556	0.00995033	0.00995033	191.111	0.045	calculated from Nowotny-2001
BDNF C270T T/C allelic male+female	OR	2010	Fukumoto	18	N	1.07	4244	3888	0.034	235.778	0.0676586	0.0676586	216	0.038	From Fukumoto-2010 sup table 2
BDNF Val66Met rs6265 allelic (male+female)	OR	2010	Fukumoto	16	N	1.06	6284	6057	0.277	392.75	0.0582689	0.0582689	378.562	0.06	From Fukumoto-2010 Table S3
C-reactive protein level	OR	2013	Koyama	7	Y	1.21	565	4836	0.75	80.7143	0.19062	0.19062	690.857	0.082	From Koyama-2013: CRP levels were categorized in quartiles, using the lowest quartile as the reference and combining the 3 highest quartiles
CR1 rs3818361 allelic	OR	2011	Antunez	12	Y	1.18	12746	19025	0.18	1062.17	0.165514	0.165514	1585.42	0.37	From Antunez-2011
CST3 G73A rs1064039 allelic	OR	2012	Hua b	12	Y	1.12	2410	2539	0.159	200.833	0.113329	0.113329	211.583	0.093	From Hua-2012b Fig 1
CTSD rs17571 T vs C allelic	OR	2011	Schuur	17	Y	1.36	3797	3865	0.079	223.353	0.307485	0.307485	227.353	0.139	From Schuur-2011 Table S1
CYP46A1 T/C CC vs CT+TT (recessive)	OR	2013	Li b	21	Y	1.2	4875	4874	0.079	232.143	0.182322	0.182322	232.095	0.062	From Liu-2013 b Fig 1 MAF 385/4874
GAB2 rs10793294 allelic	OR	2011	Belbin	9	Y	0.78	4597	4475	0.241	510.778	-0.248461	0.248461	497.222	0.358	From Belbin-2011 Table 1
General anesthesia exposure	OR	2011	Seitz	15	N	1.05	1752	5261	0.79	116.8	0.0487902	0.0487902	350.733	0.045	Calculated Seitz-2011 sup 4 table 2
Hemochromatosis gene C282Y rs1800562 allelic	OR	2012	Lin	22	N	1	4365	8652	0.053	198.409	0	0	393.273	0.04	From Lin-2012 Table 2
Hemochromatosis gene H63D rs1799945 allelic	OR	2012	Lin	17	Y	0.9	2795	7424	0.155	164.412	-0.105361	0.105361	436.706	0.057	From Lin-2012 Table 3
Hypertension	OR	2011	Power	13	N	0.98	1255	24775	0.382	96.5385	-0.0202027	0.0202027	1905.77	0.042	from Lindsay-2002: 1303 hypertension in 3409 HC
IL-10-1082 rs1800896 GG/AG+AA	OR	2012	Di Bona	14	N	0.82	2297	2610	0.259	164.071	-0.198451	0.198451	186.429	0.11	Calculated from DiBona-2012 Fig 1A
IL-10-592 rs1800872 CC/AC+AA	OR	2012	Di Bona	9	N	0.96	1553	1524	0.51	172.556	-0.040822	0.040822	169.333	0.043	Calculated from DiBona-2012 Fig 3
IL-10-819 rs1800871 CC/CT+TT	OR	2012	Di Bona	9	N	0.91	1353	1228	0.5	150.333	-0.0943107	0.0943107	136.444	0.061	Calculated from DiBona-2012 Fig 2
IL-6-174G/C rs1800795 CC/CG+GG	OR	2012	Qi	20	Y	0.65	3997	9722	0.167	199.85	-0.430783	0.430783	486.1	0.38	From Qi-2012 Fig 2
IL1 beta 511C/T rs16944 CC+CT/TT	OR	2013	Yuan	15	N	0.98	2640	3493	0.865	176	-0.0202027	0.0202027	232.867	0.043	Calculated from Yuan-2013 Fig 1A
IL1A-889C/T rs1800587 allelic	OR	2013	Li	27	Y	1.14	6336	6481	0.233	234.667	0.131028	0.131028	240.037	0.088	Calculated from Li-2013 forest plot Fig2A
MTHFR C677T rs1801133 allelic	OR	2011	Hua	27	Y	1.13	3299	4363	0.391	122.185	0.122218	0.122218	161.593	0.07	From Hua-2011Table 2
NEDD9 rs760678 G/C allelic	OR	2012	Wang b	11	Y	0.89	4436	4420	0.389	403.273	-0.116534	0.116534	401.818	0.125	From Wang-2012b Table 1
PGBD1 rs3800324 allelic	OR	2011	Belbin	11	N	1.07	7611	8247	0.041	691.909	0.0676586	0.0676586	749.727	0.05	From Belbin-2011 Table 1
PIN1-842G/C rs2233678 allelic	OR	2013	Cao	7	N	0.89	2504	2322	0.115	357.714	-0.116534	0.116534	331.714	0.068	From Cao-2013 Fig1
PON1 Q192R rs662 allelic	OR	2012	Pi	10	Y	0.89	3081	3054	0.462	308.1	-0.116534	0.116534	305.4	0.101	Calculated from Pi-2012
SORL1 A/G rs2282649 allelic	OR	2010	Reynolds	13	Y	1.1	5772	7731	0.31	444	0.0953102	0.0953102	594.692	0.106	From Reynolds-2010 Table 1
TGF-b1 C-509T rs1800469 TT/TC+CC	OR	2013	Chang	8	N	0.98	2618	7473	0.11	327.25	-0.0202027	0.0202027	934.125	0.044	From Chang-2013 Fig 1b
TGF-b1 T869C rs1800470 CC/TC+TT	OR	2013	Chang	10	N	0.99	1657	6971	0.165	165.7	-0.0100503	0.0100503	697.1	0.044	From Chang-2013 Fig 1a
TNF-α-308A/G rs1800629 AA/AG+GG	OR	2009	Di Bona	11	N	1.22	2550	2737	0.032	231.818	0.198851	0.198851	248.818	0.05	Calculated from DiBona-2009 Fig 1

## Sheet: Epilepsy
Epilepsy
Marker		Meta-analysis
	ES	Year	Author	# stud	Sign	effect size	# patients	# controls	event/control	# pat/stu	LnOR	[LnOR]	#cont/stu	Power	Notes about event/control
Age of onset ApoE ε4 carrier	d	2010	Kauffman	8	Y	-0.74	728	0		91	-1.34221	1.34221	0	0.999	T test difference betwen 2 dependant means (matched pairs)
Fractional anisotropy uncinate fasciculus	d	2012	Otte	12	Y	-0.82	156	158		13	-1.48732	1.48732	13.1667	0.519
Heart rate variability : Vagal activity (High Frequency)	d	2012	Lotufo	18	Y	-0.69	488	584		27.1111	-1.25152	1.25152	32.4444	0.737
Heart rate variability:Sympathetic activity (Low Frequency)	d	2012	Lotufo	18	N	-0.18	488	594		27.1111	-0.326484	0.326484	33	0.105
IL6 in plasma	d	2012	Yu	8	Y	0.7	261	564		32.625	1.26966	1.26966	70.5	0.908
Resting motor threshold	d	2012	Brigo	16	N	-0.3	265	424		16.5625	-0.54414	0.54414	26.5	0.155
ABCB1 C3435T CC vs TT homozygote	OR	2010	Nurmohamed	9	N	1.07	2454	1542	0.218	272.667	0.0676586	0.0676586	171.333	0.052	Calculated from Kwan-2007 19/(68+19) table 2
Cysticerosis infection in Africa	OR	2010	Quet	11	Y	3.37	1658	5928	0.108	150.727	1.21491	1.21491	538.909	0.998	Mean from Quet-2010
GABRG2 C588T rs211037 T/C allelic	OR	2013	Haerian	8	N	0.79	1871	1387	0.326	233.875	-0.235722	0.235722	173.375	0.177	From Haerian-2013 Table 1
IL-1β-511T T/T versus C/C homozygote	OR	2008	Kauffman b	13	N	1.16	1866	1930	0.317	143.538	0.14842	0.14842	148.462	0.084	Calculated from Kauffman-2008 b CC/(CC+TT)
Toxocariasis infection	OR	2012	Quattrocchi	7	Y	1.92	850	1017	0.199	121.429	0.652325	0.652325	145.286	0.608	Mean from Quattrocchi-2012
Alcohol consumption <50g	RR	2010	Samokhavalov	7	Y	1.29	698	1162	0.536	99.7143	0.254642	0.254642	166	0.145	From Leone-1997 (table 4 83+171/474)
Alcohol consumption case/control	RR	2010	Samokhavalov	9	Y	2.19	934	1398	0.719	103.778	0.783902	0.783902	155.333	0.677	From Leone-1997 (not available from Onnugiyi-1987) so (240+22+58+21)/474
Autism +/- Intel Dis as risk	RR	2008	Amiet	10	Y	0.56	370	1742	0.331	37	-0.579818	0.579818	174.2	0.239	Calculated from Amiet-2008 fig1
Autism male/female as risk	RR	2008	Amiet	14	Y	0.55	337	1193	0.187	24.0714	-0.597837	0.597837	85.2143	0.074	Calculated from Amiet-2008 fig 2

## Sheet: Multiple Sclerosis
Multiple sclerosis
Marker		Meta-analysis
	ES	Year	Author	# stud	Sign	effect size	# patients	# controls	event/control	# pat/stu	LnOR	[LnOR]	#cont/stu	Power	Notes about event/control
Homocysteine levels	d	2011	Zhu	8	Y	0.84	639	430		79.875	1.52359	1.52359	53.75	0.997
Vitamin B12	d	2011	Zhu	8	Y	-0.25	377	353		47.125	-0.45345	0.45345	44.125	0.218
Allergic disease	OR	2011	Monteiro	8	N	0.91	1834	255374	0.148	229.25	-0.0943107	0.0943107	31921.8	0.057	Calculated from Edwards-2004 Asthma, eczema, hayfever all atopy.
Anti-EBNA-1 IgG (EBV)	OR	2010	Santiago	7	Y	12.1	1036	2365	0.734	148	2.49321	2.49321	337.857	1	Positive for AB in controls Santiago. Table 4
Anti-VCA IgG	OR	2010	Santiago	13	Y	5.5	1836	2630	0.87	141.231	1.70475	1.70475	202.308	0.946	Positive for VCA in controls Santoago table 2
ApoE ε2 vs ε3	OR	2012	Yin	20	Y	1.16	4080	2897	0.068	204	0.14842	0.14842	144.85	0.05	calculated from Yin-2012. Epsilon 2 controls/ controls
Asthma	OR	2011	Monteiro	8	N	0.83	2680	262562	0.032	335	-0.18633	0.18633	32820.2	0.046	From Edwards-2004
DNA brain tissue and CSF (EBV)	OR	2010	Santiago	7	N	0.9	211	251	0.0557	30.1429	-0.105361	0.105361	35.8571	0.012	Positive for DNA in brain Santiago table 7
Hepatitis B	OR	2011	Farez	8	N	1	15513	197824	0.202	1939.12	0	0	24728	0.05	Calculated from Zipp as many more patients and the status of vaccination is known.
HLA-DR2 chinese allelic	OR	2011	Qiu	8	Y	1.63	431	652	0.38	53.875	0.48858	0.48858	81.5	0.236	From Hawkins-1988
HLA-DR9 chinese allelic	OR	2011	Qiu	8	Y	0.64	431	652	0.21	53.875	-0.446287	0.446287	81.5	0.126	From Hawkins-1988 (HLA-DR9=HLA-DRw9)
HLA-DRB1 *15 allelic	OR	2011	Zhang b	14	Y	2.59	5464	7809	0.131	390.286	0.951658	0.951658	557.786	0.999	Calculated from Zhang-2011 b
HLA-DRB1*03 allelic	OR	2011	Zhang b	12	N	1.06	4579	7150	0.121	381.583	0.0582689	0.0582689	595.833	0.055	Calculated from Zhang-2011 b
HLA-DRB1*07 allelic	OR	2011	Zhang b	13	Y	0.75	5386	7605	0.117	414.308	-0.287682	0.287682	585	0.252	Calculated from Zhang-2011 b
HLA-DRB1*14 allelic	OR	2011	Zhang b	11	Y	0.53	3852	6116	0.035	350.182	-0.634878	0.634878	556	0.256	Calculated from Zhang-2011 b
IL-1ra VNTR (22+2L/LL) dominant	OR	2013	Huang	13	N	1.09	2788	2567	0.429	214.462	0.0861777	0.0861777	197.462	0.067	Calculated from Huang-2013 : 22+2L=1101 in 2567 HC
IL10 (-1082) rs1800896 A/G allelic	OR	2011	Nikolopoulos	8	N	0.93	1149	1503	0.483	143.625	-0.0725707	0.0725707	187.875	0.057	Calculated from Luomala-2003, De Jong-2002, Pickard-1999 and Forte-2006
IL1β (-511) rs16944 TT+TC/CC	OR	2013	Huang	7	N	0.94	2082	1989	0.615	297.429	-0.0618754	0.0618754	284.143	0.058	Calculated from Huang-2013 : CT+TT=1224 in 1989 HC
IL1β (+3953) rs1143634 TT+CT/CC	OR	2013	Huang	9	N	0.97	2058	1941	0.442	228.667	-0.0304592	0.0304592	215.667	0.047	Calculated from Huang-2013 : CT+TT=857 in 1941 HC
IL2RA rs2104286 T/C allelic	OR	2011	Wang	10	Y	1.17	13569	23435	0.741	1356.9	0.157004	0.157004	2343.5	0.496	From Wang-2011 Fig 1
IL7R T244I rs6897932 C/T allelic	OR	2011	Zhang	13	Y	1.11	12185	15855	0.72	937.308	0.10436	0.10436	1219.62	0.18	From Zhang-2011 Fig 1
Infectious mononucleosis	OR	2010	Handel	18	Y	2.17	19390	16007	0.021	1077.22	0.774727	0.774727	889.278	0.817	From Ramagopalan-2009 165/7671
KIF1B rs10492972 C/T allelic	OR	2011	Kudryavtseva	13	N	1.02	16562	17846	0.319	1274	0.0198026	0.0198026	1372.77	0.054	Calculated from Kudryavtseva-2011 (MAF average)
Measles	OR	2011	Farez	7	N	1.16	15264	9141	0.824	2180.57	0.14842	0.14842	1305.86	0.344	Calculated from Ahlgren-2009 732/888
Organic solvant exposure	OR	2012	Barragan-	15	Y	1.54	1737	799508	0.186	115.8	0.431782	0.431782	53300.5	0.601	Calculated from Riise-2011
Polio	OR	2011	Farez	8	N	0.87	570	725	0.992	71.25	-0.139262	0.139262	90.625	0.002	Calculated from Zorzon-2003 130/131
Relationship with migraine	OR	2012	Pakpoor	8	Y	2.6	1864	261563	0.15	233	0.955511	0.955511	32695.4	0.999	From Kister-2012
Taq-1 VDR rs731236 CC+CT/TT	OR	2012	Huang	8	N	1.12	2472	2446	0.606	309	0.113329	0.113329	305.75	0.103	Calculated from Agliari-2011 : CT+TT=338 in 558 HC
Tetanus	OR	2011	Farez	8	Y	0.68	929	2975	0.473	116.125	-0.385662	0.385662	371.875	0.514	From DeStefano-2003
TNF-α 238 rs361525 A/G allelic	OR	2011	Nikolopoulos	9	N	0.82	1043	1463	0.062	115.889	-0.198451	0.198451	162.556	0.058	Calculated from Fernadez-Arquero-1999, De Jong, Huizinga, Duvefelt (see Nikolopoulos calculs)
TNF-α 308 rs1800629 A/G allelic	OR	2011	Nikolopoulos	25	N	0.99	3107	4164	0.211	124.28	-0.0100503	0.0100503	166.56	0.041	Calculated from Luomala-2003+Ristic-2007+Frenadez-Arquero-1999
Aunt/uncle	RR	2013	O'Gorman	7	Y	4.57	3853	16820	0.0016	550.429	1.51951	1.51951	2402.86	0.539	MS prevalence in general population given in 0'Gorman-2013 Table S6
Cousin	RR	2013	O'Gorman	7	Y	4.79	3920	31881	0.0016	560	1.56653	1.56653	4554.43	0.628	MS prevalence in general population given in 0'Gorman-2013 Table S6
Offspring	RR	2013	O'Gorman	8	Y	14.12	4149	5823	0.0016	518.625	2.64759	2.64759	727.875	0.959	MS prevalence in general population given in 0'Gorman-2013 Table S6
Parents	RR	2013	O'Gormam	11	Y	9.45	6282	11240	0.0016	571.091	2.24601	2.24601	1021.82	0.865	MS prevalence in general population given in 0'Gorman-2013 Table S6
Sibling	RR	2013	O'Gormam	12	Y	16.8	6520	15658	0.0016	543.333	2.82138	2.82138	1304.83	0.996	MS prevalence in general population given in 0'Gorman-2013 Table S6
Smoking (prior to MS) conservative	RR	2011	Handel	10	Y	1.48	2543	457137	0.479	254.3	0.392042	0.392042	45713.7	0.92	Calculated rom Hedstrom-2009 888/1855

## Sheet: Parkinson
Parkinson
Marker		Meta-analysis
	ES	Year	Author	# stud	sign	effect size	# patients	# controls	event/Cont	# pat/stu	LnOR	[LnOR]	#cont/stu	Power	Notes about event/control
Copper level in serum+plasma	d	2013	Mariani	13	N	0.16	627	572		48.2308	0.290208	0.290208	44	0.118
Emotion recognition task	d	2010	Gray	34	Y	0.52	650	645		19.1176	0.943176	0.943176	18.9706	0.345
Iron level in serum	d	2013	Mariani	10	N	-0.46	520	711		52	-0.834348	0.834348	71.1	0.705
Odor detection Threshold	d	2012	Rayahel	14	Y	1.29	382	621		27.2857	2.3398	2.3398	44.3571	0.999
Odor identification	d	2012	Rayahel	39	Y	1.52	1675	1788		42.9487	2.75698	2.75698	45.8462	0.999
ACMSD/TMEM163 T/G rs6723108 allelic	OR	2012	Lill	11	Y	0.91	16163	52194	0.449	1469.36	-0.0943107	0.0943107	4744.91	0.338	From Lill-2012, table 1S
APOE-ε2 carriers	OR	2009	Williams-Gray	31	Y	1.16	4198	10066	0.155	135.419	0.14842	0.14842	324.71	0.077	From Williams-Gray-2009 Table 1
BST1 rs11724636 C/A cauca allelic	OR	2012	Lill	26	Y	0.88	20204	26148	0.43	777.077	-0.127833	0.127833	1005.69	0.252	From Lill-2012, table 1S
BST1 rs4538475 G/A cauc allelic	OR	2012	Lill	11	Y	0.91	13374	45568	0.161	1215.82	-0.0943107	0.0943107	4142.55	0.17	From Lill-2012, table 1S
CCDC62/HIP1R rs10847864 T/G cauca allelic	OR	2012	Lill	23	Y	1.15	17121	21361	0.395	744.391	0.139762	0.139762	928.739	0.277	From Lill-2012, table 1S
COMT Val108/158Met (G/A) rs4680 allelic	OR	2012	Wang	24	N	0.98	3807	3942	0.387	158.625	-0.0202027	0.0202027	164.25	0.043	From Wang-2012 Fig 2
DGKQ/GAK rs11248060 T/C cauca allelic	OR	2012	Lill	10	Y	1.21	12931	45130	0.121	1293.1	0.19062	0.19062	4513	0.533	From Do-2011 Table S1
GBA gene N370S G/A cauca allelic	OR	2012	Lill	15	Y	3.51	8908	37341	0.0036	593.867	1.25562	1.25562	2489.4	0.652	From Do-2011 Table S1 i4000416: 206 in 28605 HC
Handeness/ Dominant P, side	OR	2012	Van der Hoorn	10	Y	2.13	1850	2555	0.053	185	0.756122	0.756122	255.5	0.567	From VanDerHorn-2012 142 Right side parkinsonian are left ahd among 2655
HLA-DRB5 Chr6:32609909 G/A cauc allelic	OR	2012	Lill	7	Y	0.78	9136	13219	0.221	1305.14	-0.248461	0.248461	1888.43	0.78	From Lill-2012, table 1S
IL-1a C(-899)T rs1800587 C/T allelic	OR	2012	Chu	9	N	1	2117	2029	0.187	235.222	0	0	225.444	0.044	From Chu-2012 Table 2
IL-1ß C(-511)T rs16944 C/T allelic	OR	2012	Chu	8	N	0.99	1920	1709	0.415	240	-0.0100503	0.0100503	213.625	0.045	From Chu-2012 Table 2
ITGA8 rs7077361 C/T cauca allelic	OR	2012	Lill	11	Y	0.88	13374	47731	0.123	1215.82	-0.127833	0.127833	4339.18	0.228	From Lill-2012, table 1S
LINGO1 gene rs9652490 A/G allelic	OR	2012	Agundez	12	N	1.02	5541	5647	0.207	461.75	0.0198026	0.0198026	470.583	0.047	From Agundez-2012 Table 1
LRRK2 G2019S rs34637584 allelic	OR	2012	Wu	39	Y	14.98	15579	18937	0.00093	399.462	2.70672	2.70672	485.564	0.611	From Do-2011 Table S1: 53 heterozygot and 1 homozygot in 29624 HC
LRRK2 G2385R rs34778348 allelic	OR	2012	Wu	14	Y	2.27	6581	6287	0.033	470.071	0.81978	0.81978	449.071	0.735	From Ross-2011Table 3
LRRK2 R1628P rs33949390 allelic	OR	2012	Wu	7	Y	1.96	4888	3789	0.012	698.286	0.672944	0.672944	541.286	0.267	From Ross-2011Table 3
LRRK2 rs1491942 G/C cauca allelic	OR	2012	Lill	21	Y	1.17	14402	19837	0.207	685.81	0.157004	0.157004	944.619	0.248	From Lill-2012, table 1S
MAPT/STH H1H2 caucasian allelic	OR	2012	Lill	37	Y	0.78	22984	27987	0.203	621.189	-0.248461	0.248461	756.405	0.411	From Lill-2012, table 1S
MCCC1/LAMP3 rs11711441 caucasian allelic	OR	2012	Lill	25	Y	0.86	19600	27799	0.141	784	-0.150823	0.150823	1111.96	0.183	From Lill-2012, table 1S
Non 10 CAG rep in POLG1 allelic	OR	2012	Balafkan	7	Y	1.27	1597	1684	0.145	228.143	0.239017	0.239017	240.571	0.143	From Balafkan Table 2
PARK16 rs823156 G/A cauc allelic	OR	2012	Lill	11	Y	0.9	14376	46291	0.186	1306.91	-0.105361	0.105361	4208.27	0.234	From Do-2011 Table S1
PARK16 rs947211 A/G caucas allelic	OR	2012	Lill	12	Y	0.91	17828	51802	0.233	1485.67	-0.0943107	0.0943107	4316.83	0.248	From Lill-2012, table 1S
PARKIN pAsp394Asn rs1801334 allelic	OR	2012	Zhang	7	N	1.06	1213	1212	0.037	173.286	0.0582689	0.0582689	173.143	0.024	From Zhang 2012 Table 2
Parkin pSer167Asn rs1801474 allelic	OR	2012	Zhang b	15	N	1.02	2280	2459	0.239	152	0.0198026	0.0198026	163.933	0.043	From Zhang-2012b Table 2
PITX3 rs2281983 C/T allelic	OR	2012	Tang	8	N	1.03	3472	3604	0.391	434	0.0295588	0.0295588	450.5	0.051	From Fuchs-2008 Table 1
PON1 L55M M/L rs854560 allelic	OR	2012	Liu b	9	N	1.03	2582	3997	0.324	286.889	0.0295588	0.0295588	444.111	0.049	From Liu-2012b Table 3
PON1 Q192R rs662 allelic	OR	2012	Liu b	7	N	1.07	1595	2955	0.288	227.857	0.0676586	0.0676586	422.143	0.061	From Lill-2012, table 1S
SNCA rs356219 G/A caucas allelic	OR	2012	Lill	31	Y	1.29	25404	56376	0.372	819.484	0.254642	0.254642	1818.58	0.838	From Do-2011 Table S2
STK39 rs2390669 C/A allelic	OR	2012	Lill	14	Y	1.19	15003	21415	0.127	1071.64	0.173953	0.173953	1529.64	0.316	From Lill-2012, table 1S
UCHL1 S18Y rs5030732 YY+SY/SS european	OR	2009	Ragland	11	Y	0.89	4841	5163	0.328	440.091	-0.116534	0.116534	469.364	0.121	Calculated from Ragland-2009 table 3
1st degre relative Pc/c	RR	2012	Noyce	26	Y	3.23	6294	8967	0.0266	242.077	1.17248	1.17248	344.885	0.823	From Dick-2007a: 53 1st degree relative with PARK among 1988 HC
Alcohol drinking all	RR	2012	Noyce	24	Y	0.9	6720	219137	0.52	280	-0.105361	0.105361	9130.71	0.13	From Hernan-2004 3858 drinkers among 7380 HC
Anti-infla non-asp-steroi all	RR	2012	Noyce	9	Y	0.83	9064	995946	0.361	1007.11	-0.18633	0.18633	110661	0.782	From Etminan-2008 249996 NSAID users among 692068 HC
Any family history c/c	RR	2012	Noyce	19	Y	4.45	3683	5043	0.123	193.842	1.4929	1.4929	265.421	0.999	From Rosen-2007 28/228 HC have a family history of PARK
Cancer preceding case/cont	RR	2012	Noyce	7	N	1.01	9693	34173	0.115	1384.71	0.00995033	0.00995033	4881.86	0.049	From Osen-2006: 28586 HC without cancer among 32320 controls
Coffe drinking/non-drinking all	RR	2012	Noyce	19	Y	0.67	5700	716463	0.868	300	-0.400478	0.400478	37708.6	0.715	From Ascherio-2004 71207 HC don't drink coffe among 539222 HC
Diabetes preceding all	RR	2012	Noyce	13	N	0.91	20025	303543	0.0217	1540.38	-0.0943107	0.0943107	23349.5	0.057	From Simon-2007: 3722 with diabete and not PARK in a cohort of 171879
Family hist of tremor c/c	RR	2012	Noyce	10	Y	2.74	1756	2251	0.022	175.6	1.00796	1.00796	225.1	0.407	From Shino-2010 10 relatives with tremor among 448 HC
Farming/agri all	RR	2012	Noyce	25	Y	1.26	5049	9415	0.232	201.96	0.231112	0.231112	376.6	0.203	From Dick-2007b 368/1587 HC working in agriculture and related activities
Funigicides exposure	RR	2012	Van der Mark	9	N	0.99	2115	2890	0.101	235	-0.0100503	0.0100503	321.111	0.042	From Firestone-2005 39/388 HC were exposed to fungicides, controls are a random selection of a large population
Head injury preceding c/c	RR	2012	Noyce	19	Y	1.58	17139	78542	0.028	902.053	0.457425	0.457425	4133.79	0.636	From Rugbjerg-2008 head injury in 1904 of the 68445 HC
Herbicides exposure	RR	2012	Van der Mark	14	Y	1.4	3462	4789	0.451	247.286	0.336472	0.336472	342.071	0.502	From Firestone-2005 175/388 HC were exposed to herbicides, controls are a random selection of a large population
Hormone repla therapy all	RR	2012	Noyce	9	N	0.9	2602	661388	0.463	289.111	-0.105361	0.105361	73487.6	0.129	From Ascherion-2004 Table 4: 46,3% of ever users among HC
Hypertension preceding all	RR	2012	Noyce	12	Y	0.74	5993	187814	0.354	499.417	-0.301105	0.301105	15651.2	0.855	From Becker-2008 1286/3637 HC have hypertension
Insecticides exposure	RR	2012	Van der Mark	14	Y	1.5	3452	4334	0.608	246.571	0.405465	0.405465	309.571	0.598	From Firestone-2005 236/388 HC were exposed to insecticides; controls are a random selection of a large population
Mood disorder preceding all	RR	2012	Noyce	13	Y	1.86	16211	1639657	0.322	1247	0.620576	0.620576	126127	1	From Brandt-Christensen-2006 32,2 % of HC were antidepressant user at the begining of cohort
Pesticides exposure	RR	2012	Van der Mark	39	Y	1.62	7151	292937	0.334	183.359	0.482426	0.482426	7511.21	0.881	From Brighina Table 3
Smoking ever/never all	RR	2012	Noyce	67	Y	0.64	19518	1053664	0.394	291.313	-0.446287	0.446287	15726.3	0.939	From Becker-2008 39,4 % of HC were current or ex-smokers
Statin use	RR	2013	Undela	8	Y	0.77	15102	1457836	0.076	1887.75	-0.261365	0.261365	182230	0.776	From Becker-2008 Table2 7,6% of statin users among HC
Tea drinking case/control	RR	2012	Li	8	Y	0.85	1418	4250	0.524	177.25	-0.162519	0.162519	531.25	0.143	From Li 2012 Table 1: 2227 tea drinkers among 4250 HC
Well water exposure case/c	RR	2012	Noyce	28	Y	1.21	5037	8144	0.525	179.893	0.19062	0.19062	290.857	0.159	From Dick-2007 832/1585HC use well or river water

## Sheet: Breast Cancer
Breast cancer
Marker		Meta-analysis
	ES	Year	Author	# stud	Sign	effect size	# patients	# controls	event/control	# pat/stu	LnOR	[LnOR]	#cont/stu	Power	Notes about event/control
8q24 rs13281615 allele	OR	2013	Pei	12	Y	1.1	42508	53928	0.427	3542.33	0.0953102	0.0953102	4494	0.554	Calculated from Pei-2013
ACE I/D polym DD vs II	OR	2012	Pei	10	N	1.22	1650	9238	0.534	165	0.198851	0.198851	923.8	0.193	Calculated from Pei-2012
ADH1C allele	OR	2012	Wang k	12	N	1.01	6209	5732	0.412	517.417	0.00995033	0.00995033	477.667	0.046	Calculated from Wang-2012k
Alcohol consump. ER-PR-	OR	2008	Suzuki	18	N	1.1	3994	169835	0.594	221.889	0.0953102	0.0953102	9435.28	0.095	Calculated from McDonald-2004 (2778/(1900+824+1954)
Alcohol consump. ER+PR-	OR	2008	Suzuki	12	Y	1.28	1863	163191	0.594	155.25	0.24686	0.24686	13599.2	0.274	Calculated from McDonald-2004 (2778/(1900+824+1954)
Alcohol consump. ER+PR+	OR	2008	Suzuki	18	Y	1.22	11117	168291	0.594	617.611	0.198851	0.198851	9349.5	0.627	Calculated from McDonald-2004 (2778/(1900+824+1954)
Antidepressant all	OR	2012	Eom	18	N	1.02	65313	675714	0.587	3628.5	0.0198026	0.0198026	37539.7	0.083	Caluclated from Haukka-2010
AR (CAG)repeats SL-LL vs SS	OR	2010	Hao b	13	N	0.86	6788	7648	0.718	522.154	-0.150823	0.150823	588.308	0.199	Calculated from Hao-2010b
ATM G5557A dominant GA+AA vs GG	OR	2012	Mao	7	N	1.04	2693	2933	0.336	384.714	0.0392207	0.0392207	419	0.053	Calculated from Mao-2012
Birth weight premenopausal	OR	2009	Xu	8	Y	1.2	9084	128646	0.5	1135.5	0.182322	0.182322	16080.8	0.835	Highest versus lowest, event in controls assumed to be 0,5
Bloody nipple discharge	OR	2012	Chen c	8	Y	2.27	583	2527	0.486	72.875	0.81978	0.81978	315.875	0.844	Calculated from Chen-2012c bloody nipple discharge frequency in petient with nipple discharge
CCND1 G870A dominant AA/GA vs GG	OR	2009	Lu	8	Y	1.14	5371	5336	0.761	671.375	0.131028	0.131028	667	0.157	Calculated from Lu-2009 4061/5336
CHEK2 1100delC hetero Familial	OR	2008	Weischer	9	Y	4.8	4546	4595	0.0073	505.111	1.56862	1.56862	510.556	0.881	Calculated from Weischer-2008
CHEK2 1100delC hetero general	OR	2008	Weischer	12	Y	2.7	18329	18580	0.0052	1527.42	0.993252	0.993252	1548.33	0.706	Calculated from Weischer-2008
CHEK2 I157T allele rs17879961	OR	2012	Liu	11	Y	1.48	17073	26501	0.0457	1552.09	0.392042	0.392042	2409.18	0.778	Calculated from Liu-2012 (unselected=1211/26501))
Coffee consumption	OR	2009	Tang b	18	Y	0.95	24106	3775118	0.868	1339.22	-0.0512933	0.0512933	209729	0.096	from Parkinson
COMT Val158Met post meno dominant LL+HL vs HH	OR	2012	Qin	27	N	1	14001	19604	0.773	518.556	0	0	726.074	0.046	Calculated from MARIE-GENICA-2010b
COMT Val158Met pre meno dominant LL+HL vs HH	OR	2012	Qin	22	N	1.02	3933	4839	0.773	178.773	0.0198026	0.0198026	219.955	0.045	Calculated from MARIE-GENICA-2010b
Cuciferous vegetable high vs low	OR	2013	Liu b	13	Y	0.85	18625	147011	0.5	1432.69	-0.162519	0.162519	11308.5	0.818	Highest versus lowest, event in controls assumed to be O,5
CYP17 T34C dominant rs 743572 CC+CT vs TT	OR	2010	Chen d	24	N	1	9675	11712	0.651	403.125	0	0	488	0.046	Calculated from Chen-2010d
EBV infection	OR	2012	Huo	9	Y	6.29	991	319	0.128	110.111	1.83896	1.83896	35.4444	0.982	Calculated from Ho-2012 table S1
ELF-EFM (electromagnetic field)	OR	2010	Chen	15	N	0.99	24338	60628	0.278	1622.53	-0.0100503	0.0100503	4041.87	0.051	Calculated from Forssen-2005 Table 4 8668/31204
eNOS 894G/T TT+GT vs GG dominant	OR	2010	Hao	11	Y	1.03	4665	4842	0.395	424.091	0.0295588	0.0295588	440.182	0.05	Calculated from Hao-2010
ESR1 rs1801132 dominant GG/GC vs CC	OR	2010	Li c	7	Y	0.92	5249	6856	0.399	749.857	-0.0833816	0.0833816	979.429	0.127	Calculated from Dunning-2009 (Li-2010c)
ESR1 rs2046210 A allele	OR	2012	Guo	36	Y	1.14	53379	55493	0.4121	1482.75	0.131028	0.131028	1541.47	0.42	SNP can't be calculated from the meta
ESR1 rs2234693 dominant TC/CC vs TT	OR	2010	Li c	11	N	0.95	10300	16620	0.71	936.364	-0.0512933	0.0512933	1510.91	0.084	Calculated from Dunning-2009 (Li-2010c)
FGFR2 rs1219648 G allele	OR	2013	Wang	31	Y	1.23	38624	68007	0.4089	1245.94	0.207014	0.207014	2193.77	0.821	SNP can't be calculated from the meta
FGFR2 rs2420946 T allele	OR	2013	Wang	14	Y	1.22	10911	14597	0.4443	779.357	0.198851	0.198851	1042.64	0.54	SNP can't be calculated from the meta
FGFR2 rs2981582 T allele	OR	2013	Wang	42	Y	1.2	103757	116498	0.4038	2470.4	0.182322	0.182322	2773.76	0.9	SNP can't be calculated from the meta
Glycaemic index high vs low	OR	2012	Choi	12	Y	1.06	26551	869790	0.5	2212.58	0.0582689	0.0582689	72482.5	0.264	Highest versus lowest, event in controls assumed to be O,6
Glycaemic load high vs low	OR	2012	Choi	12	N	1.04	26551	869790	0.5	2212.58	0.0392207	0.0392207	72482.5	0.143	Highest versus lowest, event in controls assumed to be O,7
GSTM1-/- vs GSTM1-/+ and +/+	OR	2009	Yu	41	Y	1.1	14207	15281	0.5648	346.512	0.0953102	0.0953102	372.707	0.09	Calculated from Yu-2009 510/903
GSTP1 Ile105Val dominant Val/Val+Ile/Val vs Ile/Ile	OR	2011	Lu c	30	N	1.01	15901	18757	0.918	530.033	0.00995033	0.00995033	625.233	0.044	Calculated from Lu-2011c
HER2 I655V rs1136201 allele	OR	2011	Dahabreh	34	N	1.04	21136	24377	0.1214	621.647	0.0392207	0.0392207	716.971	0.052	SNP can't be calculated from the meta
HER2 Ile655Val dominant Ile/Val +Val/Val vs Ile/Ile	OR	2010	Lu b	27	Y	1.1	11504	12538	0.351	426.074	0.0953102	0.0953102	464.37	0.098	Calculated from Li-2010b 4403/12538
hOGG1 Ser326Cys dominant Cys/Cys +Cys/Ser vs Ser/Ser	OR	2011	Wei	12	N	0.99	7858	8609	0.537	654.833	-0.0100503	0.0100503	717.417	0.046	Calculated from Wei-2011
HPV infection	OR	2011	Li b	9	Y	3.63	533	277	0.155	59.2222	1.28923	1.28923	30.7778	0.633	Calculated from the 9 studies analyazed by Li-2011b
HRAS1 VNTRs rare allele	OR	2011	Zhang b	13	Y	2.03	1926	2800	0.06	148.154	0.708036	0.708036	215.385	0.429	From Zhang-2011b rare allele 0,06
HRT ever estrogen use	OR	2012	Ni	7	Y	1.25	2129	404113	0.52	304.143	0.223144	0.223144	57730.4	0.462	Calculated from Brinton 1986 1175/(1175+1083)
Hypothyroidism	OR	2012	Angelousi	12	N	1.06	12307	193404	0.113	1025.58	0.0582689	0.0582689	16117	0.086	Calculated from Simon-2002 table 2 530/4677
IGF-I (CA)19 allele	OR	2008	Chen	7	N	1.03	3533	7771	0.421	504.714	0.0295588	0.0295588	1110.14	0.054	Calculated from Chen-2008
IGFBP-3 A-202C allele rs2854744	OR	2010	Li b	21	N	0.98	28322	36772	0.506	1348.67	-0.0202027	0.0202027	1751.05	0.055	Calculated from Li-2010b Fig1 allele A=36323 Total 73544
LEPR Q223R GG/AG+AA	OR	2011	Liu	9	N	0.95	4627	5476	0.218	514.111	-0.0512933	0.0512933	608.444	0.059	Calculated from all studies listed in Liu 2011
LSP1 rs3817198 C/T allele	OR	2011	Chen c	7	Y	1.06	33920	35671	0.303	4845.71	0.0582689	0.0582689	5095.86	0.265	Calculated from Chen-2011C
LTA 252 A>G dominant=TNFBeta intron 1	OR	2012	Zhou e	7	N	1.17	4864	4071	0.512	694.857	0.157004	0.157004	581.571	0.282	Calculated from Zhou-2012e fig 1 2085/4071
Manganese SOD Ala9Val rs4880 Val/val+Val/Ala vs Ala/Ala rec	OR	2011	Chen	16	N	0.98	10693	12166	0.799	668.312	-0.0202027	0.0202027	760.375	0.049	Calculated from Chen-2011
MAP3K1 rs889312 allele	OR	2011	Lu b	7	Y	1.09	26015	33962	0.2855	3716.43	0.0861777	0.0861777	4851.71	0.433	Calculated from Lu-2011b
MDM2 SNP309 GG vs TT	OR	2012	Zhao	19	N	0.98	7910	7502	0.257	416.316	-0.0202027	0.0202027	394.842	0.047	Calculated from Zhao-2012 1926/7502
MDR1 C3435T dominant CT/TT vs CC	OR	2012	Sheng	8	Y	1.42	3900	6254	0.776	487.5	0.350657	0.350657	781.75	0.655	Calculated from Sheng-2012
MTHFR A1298C rs1801131 E429A dominant CC + AC vs. AA	OR	2011	Qiu c	26	N	0.99	12244	15873	0.523	470.923	-0.0100503	0.0100503	610.5	0.05	Calculated from Lissowska-2007
MTHFR A222V C677T rs1801133 allele	OR	2012	Yu b	51	Y	0.93	20907	23905	0.3326	409.941	-0.0725707	0.0725707	468.725	0.074	Calculated from Yu-2012b
MTR A2756G allele rs1805087	OR	2012	Weiner	12	N	1	7514	8636	0.18	626.167	0	0	719.667	0.046	Calculated from Weiner-2012
MTRR A66G allele rs1801394	OR	2012	Weiner	7	N	1.02	6431	7055	0.4438	918.714	0.0198026	0.0198026	1007.86	0.054	Calculated from Weiner-2012						2	2
NAT2 slow/rapid polymorphism	OR	2010	Zhang b	26	N	1.03	9215	10443	0.593	354.423	0.0295588	0.0295588	401.654	0.049	Calculated from Lissowska-2006 1305/2200
NBS1 657del5 carriers/non carriers	OR	2012	Zhang f	9	Y	2.63	7534	14034	0.0041	837.111	0.966984	0.966984	1559.33	0.134	Calculated from Zhang-2012f 58/13976
NBS1 G8360C allele	OR	2010	Wang	10	N	0.97	4452	5665	0.32	445.2	-0.0304592	0.0304592	566.5	0.052	Calculated from Wang-2010
NQO1 Pro187Ser dominant	OR	2011	Yuan	7	N	1.06	3177	4038	0.443	453.857	0.0582689	0.0582689	576.857	0.068	Calculated from Yuan-2011 1789/4038
NSAID c/c	OR	2008	Takkouche	16	Y	0.91	36849	57379	0.625	2303.06	-0.0943107	0.0943107	3586.19	0.4	Calculated from Zhang-2005 3622-1359/3622
Oral contraceptive use	OR	2012	Zhu	13	N	1.08	11722	848172	0.85	901.692	0.076961	0.076961	65244	0.109	Calculated from Hankinson-1997 52743/62137
p16 hypermethylation	OR	2012	Wang j	8	Y	6.58	691	525	0.048	86.375	1.88403	1.88403	65.625	0.944	Calculated from Wang-2012j 25/525
P53 codon 72 domin CC/GC vs GG	OR	2010	Zhang d	39	Y	0.9	26041	29679	0.465	667.718	-0.105361	0.105361	761	0.165	Calculated from Schmidt-2007
PgR +311G>A rs10895068 dominant AA+GA vs GG	OR	2010	Yu b	10	N	1.07	13702	14726	0.096	1370.2	0.0676586	0.0676586	1472.6	0.079	Calculated from Yu-2010b
Physical activity	OR	2013	Wu	31	Y	0.87	63786	2399723	0.842	2057.61	-0.139262	0.139262	77410.4	0.646	Calculated from Steindorf-2012 any level of activity /total 257805-40621/257805=217184/257805
RAD51 135G/C recessive rs1801320 CC vs CG+GG	OR	2011	Gao b	17	Y	1.4	11909	10164	0.123	700.529	0.336472	0.336472	597.882	0.541	Calculated from Antoniou-2008
Rheumatoid arthritis	OR	2008	Smitten	11	Y	0.84	1270	54677548	0.01	115.455	-0.174353	0.174353	4.97069e+06	0.0093	Prevalence RA worldwide around 1%
SL4A7 rs4973768 allele	OR	2012	Chen b	25	Y	1.08	108632	135818	0.376	4345.28	0.076961	0.076961	5432.72	0.449	SNP. Can't be calculated from meta.
Smoking x NAT2 rapid genotype all (pre-post meno)	OR	2008	Ambrosone	13	N	1.05	6758	7454	0.508	519.846	0.0487902	0.0487902	573.385	0.06	Caculated from NAT2 rapid*smoking controls table 4
Smoking x NAT2 slow genotype all (pre-post meno)	OR	2008	Ambrosone	13	Y	1.27	6758	7454	0.491	519.846	0.239017	0.239017	573.385	0.487	Calculated NAT2 slow*smoking control table 4
Statin use	OR	2012	Undela	21	N	0.99	76759	2364229	0.123	3655.19	-0.0100503	0.0100503	112582	0.05	from Parkinson
SULT1A1 Arg213His dominant Arg/His+ His/His vs Arg/Arg	OR	2012	Lee	13	N	1.15	9657	13243	0.431	742.846	0.139762	0.139762	1018.69	0.292	Calculated from Lee-2012 table 4
TGF- β 1-509C/T allele rs1800469	OR	2010	Niu	9	N	0.99	10197	13382	0.326	1133	-0.0100503	0.0100503	1486.89	0.049
TGF- β1 29C/T dominantCC+TC vs TT	OR	2010	Huang	18	N	1.01	11401	17701	0.666	633.389	0.00995033	0.00995033	983.389	0.047	calculated from Huang-2010
TGF-β1 T869C allele rs1800470	OR	2010	Qi b	25	Y	1.03	20022	24423	0.404	800.88	0.0295588	0.0295588	976.92	0.057	Calculated from Qi-2010b
TGFBR1*6A/9A allele	OR	2010	Colleran	12	N	1.12	5150	6344	0.089	429.167	0.113329	0.113329	528.667	0.074	Calculated from Colleran-2012 all studies -Feigelson
Thyroid antibodies	OR	2012	Hardefeldt c	11	Y	2.02	1651	6120	0.098	150.091	0.703098	0.703098	556.364	0.738	Calculated from Kuijpens-2005 (more controls)
Thyroid replacement treat.	OR	2012	Angelousi	7	N	0.99	10708	188813	0.16	1529.71	-0.0100503	0.0100503	26973.3	0.047	Calculated from Simon-2002 table 3 737/4604
TNFalpha 308A allele	OR	2011	Shen	13	N	1.05	10236	13143	0.164	787.385	0.0487902	0.0487902	1011	0.063	calculated from the 13 studies analyzed by Shen-2011
TP53 IVS3 16bp del/ins dom. rs17878362 ins/ins+ins/del vs del/del	OR	2010	Hu c	9	Y	1.15	2715	2595	0.276	301.667	0.139762	0.139762	288.333	0.11	Calculated from Hu-2010c
TP53 IVS6+62A/G rs1625895 dominant AA+GA vs GG	OR	2010	Hu d	10	N	1	8537	9586	0.239	853.7	0	0	958.6	0.047	Calculated from Hu-2010c
VEGF +936C/T dominant rs3025039 1:1+1:2 vs 2:2	OR	2011	Wang c	9	N	1.01	8013	8203	0.9773	890.333	0.00995033	0.00995033	911.444	0.015	Calculated from Wang-2100c
Vit A intake high vs low	OR	2011	Fulan	24	Y	0.83	25628	260727	0.5	1067.83	-0.18633	0.18633	10863.6	0.818	Highest versus lowest, event in controls assumed to be O,5
Vit D receptor BsmI poly BB vs bb	OR	2009	Raimondi	21	N	0.95	11701	15482	0.263	557.19	-0.0512933	0.0512933	737.238	0.063	Calculated from Raimondi-2009 (McKay-2009)
Vit D receptor ForkI poly ff vs FF	OR	2009	Raimondi	20	Y	1.14	12464	17416	0.249	623.2	0.131028	0.131028	870.8	0.189	Calculated from Raimondi-2009 (McKay-2009)
XPC 939Gln rs2228001 Lys/lys vs Gln/Gln	OR	2008	Francisco	7	N	0.86	1671	1691	0.242	238.714	-0.150823	0.150823	241.571	0.098	Calculated from Francisco-2008 Fig 2 410/1691
XPD D312N recessive NN/ND+DD	OR	2010	Jiang-b	11	N	0.96	10225	8658	0.114	929.545	-0.040822	0.040822	787.091	0.053	Calculated from all studies listed in Jiang-2010g
XPD Lys751Gln dominant LG+GG vs LL	OR	2010	Qiu g	30	Y	1.16	14283	14426	0.602	476.1	0.14842	0.14842	480.867	0.195	Calculated from Qiu-2010g (Kuschel-2005)
XRCC1 Arg399Gln dominant GlnGln +ArgGln vs ArgArg	OR	2011	Wu	44	N	1.04	20841	22688	0.55	473.659	0.0392207	0.0392207	515.636	0.057	Calculated from Wu-2011 Fig2 12479/22688
XRCC2 Arg188His rs3218536 dominant HisHis +HisArg vs ArgArg	OR	2010	Yu	16	N	0.93	18341	19028	0.149	1146.31	-0.0725707	0.0725707	1189.25	0.089	Calculated from Yu-2010
XRCC3 T241M recessive rs861539 TT+TM vs MM	OR	2012	He c	32	Y	1.1	21910	23961	0.87	684.688	0.0953102	0.0953102	748.781	0.084	Calculated from He-2012c
25(OH)D blood level	RR	2010	Chen b	7	Y	0.58	5489	5841	0.5	784.143	-0.544727	0.544727	834.429	0.9999	Highest versus lowest, event in controls assumed to be O,5
Alpha-caroten in blood (high vs low)	RR	2012	Aune b	12	Y	0.8	3531	9746	0.502	294.25	-0.223144	0.223144	812.167	0.366	See MAF-Aune-2012b. Calculated using the available data from each study in the meta analysis. Number of controls in the higher quart/quintile/ number of controls in higher + number of controls in lower
Beta-caroten in Blood (high vs low)	RR	2012	Aune b	14	N	0.82	3609	9902	0.522	257.786	-0.198451	0.198451	707.286	0.274	See MAF-Aune-2012b. Calculated using the available data from each study in the meta analysis. Number of controls in the higher quart/quintile/ number of controls in higher + number of controls in lower
Beta-cryptoxanthine high vs low	RR	2012	Aune b	10	N	0.89	2861	8524	0.494	286.1	-0.116534	0.116534	852.4	0.129	See MAF-Aune-2012b. Calculated using the available data from each study in the meta analysis. Number of controls in the higher quart/quintile/ number of controls in higher + number of controls in lower
Calcium intake	RR	2010	Chen b	15	Y	0.87	16010	255739	0.5	1067.33	-0.139262	0.139262	17049.3	0.584	Highest versus lowest, event in controls assumed to be O,5
Dietary Beta-caroten (hign vs low)	RR	2012	Aune b	10	Y	0.93	18191	757574	0.492	1819.1	-0.0725707	0.0725707	75757.4	0.324	See MAF-Aune-2012b. Calculated using the available data from each study in the meta analysis. Number of controls in the higher quart/quintile/ number of controls in higher + number of controls in lower
Dietary fiber (hign vs low)	RR	2012	Aune	16	Y	0.93	26523	972748	0.506	1657.69	-0.0725707	0.0725707	60796.8	0.299	See MAF-Aune-2012. Calculated using the available data from each study in the meta analysis. Number of controls in the higher quart/quintile/ number of controls in higher + number of controls in lower
Dietary Lycopene (high vs low)	RR	2012	Aune b	7	N	1	10537	441485	0.5	1505.29	0	0	63069.3	0.05	See MAF-Aune-2012b. Calculated using the available data from each study in the meta analysis. Number of controls in the higher quart/quintile/ number of controls in higher + number of controls in lower
Fasting glucose level (high vs low)	RR	2013	Boyle	10	N	1.11	15018	1108800	0.5	1501.8	0.10436	0.10436	110880	0.508	Highest versus lowest, event in controls assumed to be O,5
Fruits intake (high vs low)	RR	2012	Aune c	10	Y	0.92	16763	768905	0.502	1676.3	-0.0833816	0.0833816	76890.5	0.383	See MAF-Aune-2012c. Calculated using the available data from each study in the meta analysis. Number of controls in the higher quart/quintile/ number of controls in higher + number of controls in lower
Lignan/enterolignan	RR	2010	Buck	21	N	0.92	15137	148828	0.502	720.81	-0.0833816	0.0833816	7087.05	0.178	See Buck-2010 MAF. Calculated from the value of available largest studies
Lycopene in blood (high vs low)	RR	2012	Aune b	12	N	0.9	3512	9785	0.492	292.667	-0.105361	0.105361	815.417	0.117	See MAF-Aune-2012b. Calculated using the available data from each study in the meta analysis. Number of controls in the higher quart/quintile/ number of controls in higher + number of controls in lower
Metabolic symdrome	RR	2012	Esposito	11	Y	1.23	9643	336648	0.473	876.636	0.207014	0.207014	30604.4	0.848	Calculated from Rosato-2011 1148+782/4082
Milk intake high vs low	RR	2011	Dong d	13	N	0.9	16150	685488	0.5	1242.31	-0.105361	0.105361	52729.8	0.438	Highest versus lowest, event in controls assumed to be O,5
Preeclampsia	RR	2013	Kim	13	N	0.86	24850	1439323	0.034	1911.54	-0.150823	0.150823	110717	0.163	Calculated from data available from different study see Kim-2013
Pregnancy induced hypertension	RR	2013	Kim	7	N	0.83	10134	13911	0.11	1447.71	-0.18633	0.18633	1987.29	0.355	Calculated from data available from different study see Kim-2014
Red meat intake premeno	RR	2009	Taylor	10	Y	1.24	1908	67269	0.338	190.8	0.215111	0.215111	6726.9	0.282	Calculated from primary data: highest vesrsus lowest either quartile or quintile
Regular Aspirin Use	RR	2012	Bosetti	32	Y	0.9	54026	2595504	0.224	1688.31	-0.105361	0.105361	81109.5	0.397	Calculated from Marshall-2005 25731/114640
Soy isoflavones consumption high vs low	RR	2011	Dong c	14	Y	0.89	5828	364106	0.5	416.286	-0.116534	0.116534	26007.6	0.203	Highest versus lowest, event in controls assumed to be O,5
Total carotenoid in blood (high vs low)	RR	2012	Aune b	7	Y	0.74	2518	3485	0.512	359.714	-0.301105	0.301105	497.857	0.565	See MAF-Aune-2012b. Calculated using the available data from each study in the meta analysis. Number of controls in the higher quart/quintile/ number of controls in higher + number of controls in lower
Total dairy food intake high vs low	RR	2011	Dong d	12	Y	0.85	14838	527563	0.5	1236.5	-0.162519	0.162519	43963.6	0.796	Highest versus lowest, event in controls assumed to be O,5
Vegetables intake (high vs low)	RR	2012	Aune c	10	N	0.99	16600	735365	0.5	1660	-0.0100503	0.0100503	73536.5	0.0517	See MAF-Aune-2012c. Calculated using the available data from each study in the meta analysis. Number of controls in the higher quart/quintile/ number of controls in higher + number of controls in lower
Vit D intake	RR	2010	Chen b	11	Y	0.91	13879	271355	0.5	1261.73	-0.0943107	0.0943107	24668.6	0.361	Highest versus lowest, event in controls assumed to be O,5

[truncated: 3 more sheets: Glaucoma, Psoriasis, Rheumatoid Arthritis]
